# Supplementary material for: Bis(benzyl­tri­methyl­ammonium) bis­[(4SR,12SR,18RS,26RS)-4,18,26-trihy­droxy-12-oxido-13,17-dioxahepta­cyclo­[14.10.0.03,14.04,12.06,11.018,26.019,24]hexa­cosa-1,3(14),6,8,10,15,19,21,23-nona­ene-5,25-dione] sesquihydrate: dimeric structure formation via [O—H—O]− negative charge-assisted hydrogen bonds (–CAHB) with benzyl­tri­methyl­ammonium counter-ions
Source: Acta Crystallogr E Crystallogr Commun. 2016 Feb 24;72(Pt 3):399–402. doi: 10.1107/S2056989016002899 (PMC4778823; doi:10.1107/S2056989016002899)
Supplement: Supplementary file 1 [file e-72-00399-sup1.cif]

##############################################################################
#                                                                            #
# This CIF contains the data in a paper accepted for publication in          #
# Acta Crystallographica Section E. It conforms to the requirements of       #
# Notes for Authors for Acta Crystallographica Section E, and has been       #
# peer reviewed under the auspices of the IUCr Commission on Journals.       #
#                                                                            #
# Full details of the Crystallographic Information File format               #
# are given in the paper "The Crystallographic Information File (CIF):       #
# a New Standard Archive File for Crystallography" by S. R. Hall, F. H.      #
# Allen and I. D. Brown [Acta Cryst. (1991), A47, 655-685].                  #
#                                                                            #
# The current version of the core CIF dictionary is obtainable from          #
# ftp://ftp.iucr.org/pub/cif_core.dic.                                       #
#                                                                            #
# Software is freely available for graphical display of the structure(s)     #
# in this CIF. For information consult the CIF software page                 #
# http://www.iucr.org/resources/cif/software.                                #
#                                                                            #
# This file may be used for bona fide research purposes within the           #
# scientific community so long as proper attribution is given to the journal # 
# article from which it was obtained.                                        #
#                                                                            #
##############################################################################
data_I
_audit_creation_method     SHELXL-97
_chemical_name_systematic
;\
Bis(benzyltrimethylazanium)
bis[(4<i>SR</i>,12<i>SR</i>,18<i>RS</i>,26<i>RS</i>)-4,18,26-trihydroxy-\
12-oxido-13,17-dioxaheptacyclo[14.10.0.0^3,14^.0^4,12^.0^6,11^.0^18,26^.\
0^19,24^]hexacosa-1,3(14),6,8,10,15,19,21,23-nonaene-5,25-dione] sesquihydrate
;
_chemical_name_common     ?
_chemical_formula_moiety     '2(C10 H16 N +), 2(C24 H13 O8 -), 1.5(H2 O)'
_chemical_formula_sum     'C68 H61 N2 O17.5'
_chemical_formula_iupac     '2C10 H16 N +, 2C24 H13 O8 -, 1.5H2 O'
_chemical_formula_weight     1186.19
_chemical_melting_point     ?
_symmetry_cell_setting     triclinic
_symmetry_space_group_name_H-M     'P -1'
_symmetry_space_group_name_Hall     '-P 1'
loop_
    _symmetry_equiv_pos_as_xyz
    'x, y, z'
    '-x, -y, -z'
_cell_length_a     10.934(2)
_cell_length_b     11.088(2)
_cell_length_c     12.402(2)
_cell_angle_alpha     102.873(3)
_cell_angle_beta     106.083(3)
_cell_angle_gamma     95.548(3)
_cell_volume     1388.0(4)
_cell_formula_units_Z     1
_cell_measurement_reflns_used     5453
_cell_measurement_theta_min     2.501
_cell_measurement_theta_max     27.993
_cell_measurement_temperature     173.0(10)
_exptl_crystal_description     prism
_exptl_crystal_colour     colourless
_exptl_crystal_size_max     0.31
_exptl_crystal_size_mid     0.19
_exptl_crystal_size_min     0.15
_exptl_crystal_density_diffrn     1.419
_exptl_crystal_density_meas     ?
_exptl_crystal_density_method     'not measured'
_exptl_crystal_F_000     627
_exptl_absorpt_coefficient_mu     0.103
_exptl_absorpt_correction_type     multi-scan
_exptl_absorpt_process_details
;
(SADABS; Bruker, 2002)
;
_exptl_absorpt_correction_T_min     0.9685
_exptl_absorpt_correction_T_max     0.9846
_exptl_special_details     ?
_diffrn_ambient_temperature     173(2)
_diffrn_radiation_type     MoK\a
_diffrn_radiation_wavelength     0.71073
_diffrn_radiation_source     'fine-focus sealed tube'
_diffrn_radiation_monochromator     graphite
_diffrn_measurement_device_type     'Bruker SMART CCD'
_diffrn_measurement_method     '\f and \w scans'
_diffrn_detector_area_resol_mean     ?
_diffrn_reflns_number     15809
_diffrn_reflns_av_R_equivalents     0.0679
_diffrn_reflns_av_sigmaI/netI     0.0554
_diffrn_reflns_theta_min     2.50
_diffrn_reflns_theta_max     27.00
_diffrn_reflns_theta_full     27.00
_diffrn_measured_fraction_theta_max     0.991
_diffrn_measured_fraction_theta_full     0.991
_diffrn_reflns_limit_h_min     -13
_diffrn_reflns_limit_h_max     13
_diffrn_reflns_limit_k_min     -14
_diffrn_reflns_limit_k_max     14
_diffrn_reflns_limit_l_min     -15
_diffrn_reflns_limit_l_max     15
_diffrn_standards_number     ?
_diffrn_standards_interval_count     ?
_diffrn_standards_interval_time     ?
_diffrn_standards_decay_%     ?
_refine_special_details
;
 Refinement of F^2^ against ALL reflections.  The weighted R-factor wR and
 goodness of fit S are based on F^2^, conventional R-factors R are based
 on F, with F set to zero for negative F^2^. The threshold expression of
 F^2^ > 2sigma(F^2^) is used only for calculating R-factors(gt) etc. and is
 not relevant to the choice of reflections for refinement.  R-factors based
 on F^2^ are statistically about twice as large as those based on F, and R-
 factors based on ALL data will be even larger.
;
_reflns_number_total     5990
_reflns_number_gt     4702
_reflns_threshold_expression     'I>2\s(I)'
_refine_ls_structure_factor_coef     Fsqd
_refine_ls_matrix_type     full
_refine_ls_R_factor_all     0.0584
_refine_ls_R_factor_gt     0.0446
_refine_ls_wR_factor_gt     0.1030
_refine_ls_wR_factor_ref     0.1078
_refine_ls_goodness_of_fit_ref     0.986
_refine_ls_restrained_S_all     0.986
_refine_ls_number_reflns     5990
_refine_ls_number_parameters     414
_refine_ls_number_restraints     0
_refine_ls_hydrogen_treatment     mixed
_refine_ls_weighting_scheme     calc
_refine_ls_weighting_details
                 'calc w=1/[\s^2^(Fo^2^)+(0.0623P)^2^] where P=(Fo^2^+2Fc^2^)/3'
_atom_sites_solution_hydrogens     geom
_atom_sites_solution_primary     direct
_atom_sites_solution_secondary     difmap
_refine_ls_shift/su_max     0.000
_refine_ls_shift/su_mean     0.000
_refine_diff_density_max     0.262
_refine_diff_density_min     -0.424
_refine_ls_extinction_method     none
_refine_ls_extinction_coef     ?
loop_
    _atom_type_symbol
    _atom_type_description
    _atom_type_scat_dispersion_real
    _atom_type_scat_dispersion_imag
    _atom_type_scat_source
    'C' 'C' 0.0033 0.0016
                         'International Tables Vol C Tables 4.2.6.8 and 6.1.1.4'
    'H' 'H' 0.0000 0.0000
                         'International Tables Vol C Tables 4.2.6.8 and 6.1.1.4'
    'N' 'N' 0.0061 0.0033
                         'International Tables Vol C Tables 4.2.6.8 and 6.1.1.4'
    'O' 'O' 0.0106 0.0060
                         'International Tables Vol C Tables 4.2.6.8 and 6.1.1.4'
_computing_data_collection
;
SMART (Bruker, 2002)
;
_computing_cell_refinement
;
SAINT (Bruker, 2002)
;
_computing_data_reduction
;
SAINT (Bruker, 2002)
;
_computing_structure_solution
;
SHELXS-97 (Sheldrick, 2008)
;
_computing_structure_refinement
;
SHELXL-97 (Sheldrick, 2008)
;
_computing_molecular_graphics
;
ORTEPIII (Burnett & Johnson, 1996) and Mercury
(Macrae <i>et al.</i>,  2008)
;
_computing_publication_material
;
SHELXTL (Sheldrick, 2008)
;
loop_
    _atom_site_type_symbol
    _atom_site_label
    _atom_site_fract_x
    _atom_site_fract_y
    _atom_site_fract_z
    _atom_site_U_iso_or_equiv
    _atom_site_adp_type
    _atom_site_calc_flag
    _atom_site_refinement_flags
    _atom_site_occupancy
    _atom_site_symmetry_multiplicity
    _atom_site_disorder_assembly
    _atom_site_disorder_group
    C C1 0.54556(12) 0.38574(12) 0.37869(11) 0.0210(3) Uani d . 1 1 . .
    H H1 0.6094 0.3351 0.3983 0.025 Uiso calc R 1 1 . .
    C C2 0.41599(12) 0.34619(11) 0.36199(11) 0.0200(3) Uani d . 1 1 . .
    C C3 0.32002(12) 0.41652(12) 0.32952(11) 0.0204(3) Uani d . 1 1 . .
    C C4 0.35280(12) 0.53425(12) 0.31428(11) 0.0214(3) Uani d . 1 1 . .
    H H4 0.2884 0.5830 0.2910 0.026 Uiso calc R 1 1 . .
    C C5 0.48258(12) 0.57893(11) 0.33408(11) 0.0205(3) Uani d . 1 1 . .
    C C6 0.57524(12) 0.50447(12) 0.36475(11) 0.0195(3) Uani d . 1 1 . .
    C C7 0.22477(12) 0.20971(12) 0.32385(11) 0.0226(3) Uani d . 1 1 . .
    C C8 0.18957(12) 0.34289(12) 0.31418(12) 0.0228(3) Uani d . 1 1 . .
    C C9 0.10582(13) 0.31815(14) 0.18729(12) 0.0287(3) Uani d . 1 1 . .
    C C10 0.13239(13) 0.20071(13) 0.12196(12) 0.0293(3) Uani d . 1 1 . .
    C C11 0.19725(13) 0.13783(13) 0.19887(12) 0.0257(3) Uani d . 1 1 . .
    C C12 0.23375(14) 0.02396(13) 0.15819(13) 0.0321(3) Uani d . 1 1 . .
    H H12 0.2773 -0.0201 0.2106 0.039 Uiso calc R 1 1 . .
    C C13 0.20496(16) -0.02342(16) 0.03952(14) 0.0408(4) Uani d . 1 1 . .
    H H13 0.2289 -0.1013 0.0103 0.049 Uiso calc R 1 1 . .
    C C14 0.14213(16) 0.03992(16) -0.03785(14) 0.0441(4) Uani d . 1 1 . .
    H H14 0.1257 0.0062 -0.1189 0.053 Uiso calc R 1 1 . .
    C C15 0.10309(15) 0.15168(16) 0.00167(13) 0.0400(4) Uani d . 1 1 . .
    H H15 0.0576 0.1942 -0.0512 0.048 Uiso calc R 1 1 . .
    C C16 0.69013(13) 0.67546(12) 0.33598(12) 0.0231(3) Uani d . 1 1 . .
    C C17 0.54794(12) 0.70177(12) 0.32628(11) 0.0229(3) Uani d . 1 1 . .
    C C18 0.49527(14) 0.71739(13) 0.20351(13) 0.0294(3) Uani d . 1 1 . .
    C C19 0.58105(14) 0.66924(13) 0.13771(12) 0.0314(3) Uani d . 1 1 . .
    C C20 0.68852(13) 0.63946(12) 0.21048(12) 0.0271(3) Uani d . 1 1 . .
    C C21 0.77956(15) 0.58588(14) 0.16508(14) 0.0371(4) Uani d . 1 1 . .
    H H21 0.8517 0.5618 0.2133 0.045 Uiso calc R 1 1 . .
    C C22 0.76163(19) 0.56874(17) 0.04711(15) 0.0517(5) Uani d . 1 1 . .
    H H22 0.8234 0.5336 0.0146 0.062 Uiso calc R 1 1 . .
    C C23 0.6554(2) 0.60174(17) -0.02442(15) 0.0544(5) Uani d . 1 1 . .
    H H23 0.6465 0.5905 -0.1046 0.065 Uiso calc R 1 1 . .
    C C24 0.56311(18) 0.65039(15) 0.01930(14) 0.0447(4) Uani d . 1 1 . .
    H H24 0.4890 0.6707 -0.0299 0.054 Uiso calc R 1 1 . .
    C C25 0.21050(13) 0.88120(12) 0.64347(12) 0.0254(3) Uani d . 1 1 . .
    C C26 0.32821(14) 0.96261(13) 0.69602(13) 0.0326(3) Uani d . 1 1 . .
    H H26 0.3502 1.0271 0.6621 0.039 Uiso calc R 1 1 . .
    C C27 0.41277(15) 0.95013(15) 0.79668(14) 0.0397(4) Uani d . 1 1 . .
    H H27 0.4925 1.0063 0.8321 0.048 Uiso calc R 1 1 . .
    C C28 0.38232(16) 0.85660(15) 0.84619(14) 0.0411(4) Uani d . 1 1 . .
    H H28 0.4413 0.8480 0.9154 0.049 Uiso calc R 1 1 . .
    C C29 0.26592(16) 0.77517(14) 0.79522(14) 0.0378(4) Uani d . 1 1 . .
    H H29 0.2453 0.7102 0.8291 0.045 Uiso calc R 1 1 . .
    C C30 0.17950(14) 0.78800(13) 0.69508(13) 0.0308(3) Uani d . 1 1 . .
    H H30 0.0988 0.7331 0.6614 0.037 Uiso calc R 1 1 . .
    C C31 0.11721(13) 0.89919(13) 0.53629(12) 0.0259(3) Uani d . 1 1 . .
    H H31A 0.1300 0.9894 0.5384 0.031 Uiso calc R 1 1 . .
    H H31B 0.0283 0.8758 0.5383 0.031 Uiso calc R 1 1 . .
    C C32 0.26207(13) 0.85536(14) 0.41394(14) 0.0315(3) Uani d . 1 1 . .
    H H32A 0.3242 0.8283 0.4737 0.047 Uiso calc R 1 1 . .
    H H32B 0.2839 0.9462 0.4262 0.047 Uiso calc R 1 1 . .
    H H32C 0.2651 0.8121 0.3369 0.047 Uiso calc R 1 1 . .
    C C33 0.09611(14) 0.68618(12) 0.40874(13) 0.0308(3) Uani d . 1 1 . .
    H H33A 0.0940 0.6395 0.3310 0.046 Uiso calc R 1 1 . .
    H H33B 0.0113 0.6678 0.4192 0.046 Uiso calc R 1 1 . .
    H H33C 0.1616 0.6612 0.4675 0.046 Uiso calc R 1 1 . .
    C C34 0.03461(13) 0.85805(13) 0.32406(12) 0.0284(3) Uani d . 1 1 . .
    H H34A 0.0562 0.9477 0.3304 0.043 Uiso calc R 1 1 . .
    H H34B -0.0530 0.8397 0.3287 0.043 Uiso calc R 1 1 . .
    H H34C 0.0391 0.8090 0.2494 0.043 Uiso calc R 1 1 . .
    N N1 0.12893(10) 0.82394(10) 0.42162(10) 0.0243(3) Uani d . 1 1 . .
    O O1 0.37059(8) 0.23328(8) 0.37546(8) 0.0231(2) Uani d . 1 1 . .
    O O2 0.17312(9) 0.15028(8) 0.38748(8) 0.0260(2) Uani d . 1 1 . .
    H H2O 0.205(2) 0.203(2) 0.492(2) 0.087(7) Uiso d . 1 1 . .
    O O3 0.12328(9) 0.39817(9) 0.38979(9) 0.0269(2) Uani d . 1 1 . .
    H H3O 0.1761(18) 0.4133(17) 0.4673(17) 0.057(6) Uiso d . 1 1 . .
    O O4 0.03367(10) 0.38624(11) 0.15004(10) 0.0428(3) Uani d . 1 1 . .
    O O5 0.69830(8) 0.55906(8) 0.38039(8) 0.0235(2) Uani d . 1 1 . .
    O O6 0.78933(8) 0.76444(8) 0.40482(8) 0.0256(2) Uani d . 1 1 . .
    O O7 0.53759(9) 0.80979(8) 0.40608(9) 0.0266(2) Uani d . 1 1 . .
    H H7O 0.5749(19) 0.8019(18) 0.4813(17) 0.063(6) Uiso d . 1 1 . .
    O O8 0.39802(10) 0.76058(10) 0.16867(10) 0.0417(3) Uani d . 1 1 . .
    O O1W 0.12255(16) 0.67396(15) 0.10433(14) 0.0505(4) Uani d P 0.75 1 . .
    H H1W1 0.0750 0.6573 0.0168 0.113(12) Uiso d PR 0.75 1 . .
    H H2W1 0.2114 0.7101 0.1091 0.139(15) Uiso d PR 0.75 1 . .
loop_
    _atom_site_aniso_label
    _atom_site_aniso_U_11
    _atom_site_aniso_U_22
    _atom_site_aniso_U_33
    _atom_site_aniso_U_12
    _atom_site_aniso_U_13
    _atom_site_aniso_U_23
    C1 0.0197(7) 0.0215(7) 0.0215(7) 0.0040(5) 0.0061(5) 0.0051(5)
    C2 0.0237(7) 0.0175(6) 0.0182(6) -0.0004(5) 0.0071(5) 0.0041(5)
    C3 0.0181(6) 0.0213(7) 0.0205(7) -0.0002(5) 0.0068(5) 0.0032(5)
    C4 0.0201(7) 0.0211(7) 0.0240(7) 0.0039(5) 0.0075(5) 0.0066(5)
    C5 0.0218(7) 0.0190(6) 0.0213(7) 0.0013(5) 0.0082(5) 0.0057(5)
    C6 0.0176(6) 0.0226(7) 0.0171(6) -0.0001(5) 0.0068(5) 0.0027(5)
    C7 0.0188(6) 0.0220(7) 0.0248(7) -0.0023(5) 0.0063(5) 0.0043(5)
    C8 0.0192(7) 0.0229(7) 0.0269(7) 0.0008(5) 0.0093(6) 0.0063(6)
    C9 0.0196(7) 0.0353(8) 0.0316(8) -0.0019(6) 0.0059(6) 0.0146(7)
    C10 0.0246(7) 0.0318(8) 0.0265(7) -0.0076(6) 0.0056(6) 0.0057(6)
    C11 0.0224(7) 0.0265(7) 0.0255(7) -0.0064(5) 0.0091(6) 0.0038(6)
    C12 0.0343(8) 0.0291(8) 0.0317(8) -0.0027(6) 0.0145(7) 0.0032(6)
    C13 0.0462(10) 0.0368(9) 0.0354(9) -0.0046(7) 0.0201(8) -0.0035(7)
    C14 0.0488(10) 0.0472(10) 0.0258(8) -0.0119(8) 0.0134(8) -0.0053(7)
    C15 0.0346(9) 0.0499(10) 0.0284(8) -0.0099(7) 0.0036(7) 0.0111(7)
    C16 0.0232(7) 0.0213(7) 0.0254(7) -0.0008(5) 0.0095(6) 0.0064(6)
    C17 0.0214(7) 0.0211(7) 0.0268(7) 0.0004(5) 0.0086(6) 0.0072(6)
    C18 0.0287(8) 0.0232(7) 0.0323(8) -0.0062(6) 0.0031(6) 0.0117(6)
    C19 0.0375(8) 0.0266(7) 0.0264(8) -0.0099(6) 0.0083(6) 0.0080(6)
    C20 0.0292(7) 0.0229(7) 0.0268(7) -0.0087(6) 0.0123(6) 0.0029(6)
    C21 0.0343(8) 0.0345(8) 0.0376(9) -0.0103(7) 0.0188(7) -0.0034(7)
    C22 0.0559(12) 0.0501(11) 0.0416(10) -0.0213(9) 0.0326(9) -0.0128(8)
    C23 0.0715(14) 0.0554(11) 0.0250(9) -0.0299(10) 0.0201(9) -0.0012(8)
    C24 0.0578(11) 0.0409(9) 0.0279(8) -0.0188(8) 0.0085(8) 0.0113(7)
    C25 0.0244(7) 0.0232(7) 0.0300(8) 0.0055(5) 0.0116(6) 0.0055(6)
    C26 0.0310(8) 0.0284(8) 0.0367(9) -0.0012(6) 0.0090(7) 0.0095(6)
    C27 0.0307(8) 0.0411(9) 0.0403(9) -0.0018(7) 0.0041(7) 0.0082(7)
    C28 0.0431(10) 0.0420(9) 0.0354(9) 0.0132(8) 0.0050(7) 0.0113(7)
    C29 0.0516(10) 0.0312(8) 0.0356(9) 0.0081(7) 0.0185(8) 0.0121(7)
    C30 0.0318(8) 0.0271(8) 0.0343(8) 0.0011(6) 0.0150(7) 0.0053(6)
    C31 0.0238(7) 0.0234(7) 0.0309(8) 0.0053(5) 0.0109(6) 0.0041(6)
    C32 0.0233(7) 0.0334(8) 0.0404(9) 0.0050(6) 0.0147(6) 0.0087(7)
    C33 0.0310(8) 0.0213(7) 0.0392(9) 0.0046(6) 0.0111(7) 0.0058(6)
    C34 0.0267(7) 0.0279(7) 0.0303(8) 0.0050(6) 0.0078(6) 0.0079(6)
    N1 0.0219(6) 0.0213(6) 0.0304(6) 0.0041(4) 0.0101(5) 0.0053(5)
    O1 0.0214(5) 0.0194(5) 0.0282(5) -0.0004(4) 0.0070(4) 0.0079(4)
    O2 0.0290(5) 0.0225(5) 0.0262(5) -0.0042(4) 0.0116(4) 0.0057(4)
    O3 0.0209(5) 0.0288(5) 0.0330(6) 0.0037(4) 0.0123(4) 0.0070(4)
    O4 0.0339(6) 0.0509(7) 0.0441(7) 0.0119(5) 0.0050(5) 0.0203(6)
    O5 0.0175(5) 0.0244(5) 0.0298(5) 0.0005(4) 0.0083(4) 0.0092(4)
    O6 0.0217(5) 0.0266(5) 0.0252(5) -0.0055(4) 0.0085(4) 0.0025(4)
    O7 0.0278(5) 0.0209(5) 0.0325(6) 0.0038(4) 0.0115(4) 0.0073(4)
    O8 0.0354(6) 0.0400(6) 0.0465(7) 0.0040(5) 0.0002(5) 0.0215(5)
    O1W 0.0470(10) 0.0568(11) 0.0468(10) 0.0171(8) 0.0124(8) 0.0105(8)
_geom_special_details
;
 All esds (except the esd in the dihedral angle between two l.s. planes)
 are estimated using the full covariance matrix.  The cell esds are taken
 into account individually in the estimation of esds in distances, angles
 and torsion angles; correlations between esds in cell parameters are only
 used when they are defined by crystal symmetry.  An approximate (isotropic)
 treatment of cell esds is used for estimating esds involving l.s. planes.
;
loop_
    _geom_bond_atom_site_label_1
    _geom_bond_atom_site_label_2
    _geom_bond_site_symmetry_2
    _geom_bond_distance
    _geom_bond_publ_flag
    C1 C6 . 1.3850(18) ?
    C1 C2 . 1.3853(18) ?
    C1 H1 . 0.9500 ?
    C2 O1 . 1.3640(15) ?
    C2 C3 . 1.3912(18) ?
    C3 C4 . 1.3875(17) ?
    C3 C8 . 1.5141(17) ?
    C4 C5 . 1.3915(18) ?
    C4 H4 . 0.9500 ?
    C5 C6 . 1.3932(18) ?
    C5 C17 . 1.5113(17) ?
    C6 O5 . 1.3638(15) ?
    C7 O2 . 1.3351(15) ?
    C7 C11 . 1.5076(18) ?
    C7 O1 . 1.5164(16) ?
    C7 C8 . 1.5832(19) ?
    C8 O3 . 1.4095(16) ?
    C8 C9 . 1.533(2) ?
    C9 O4 . 1.2143(17) ?
    C9 C10 . 1.473(2) ?
    C10 C11 . 1.384(2) ?
    C10 C15 . 1.401(2) ?
    C11 C12 . 1.390(2) ?
    C12 C13 . 1.381(2) ?
    C12 H12 . 0.9500 ?
    C13 C14 . 1.383(2) ?
    C13 H13 . 0.9500 ?
    C14 C15 . 1.380(2) ?
    C14 H14 . 0.9500 ?
    C15 H15 . 0.9500 ?
    C16 O6 . 1.3354(15) ?
    C16 C20 . 1.5129(19) ?
    C16 O5 . 1.5129(16) ?
    C16 C17 . 1.5863(19) ?
    C17 O7 . 1.4095(16) ?
    C17 C18 . 1.5268(19) ?
    C18 O8 . 1.2176(18) ?
    C18 C19 . 1.469(2) ?
    C19 C20 . 1.387(2) ?
    C19 C24 . 1.391(2) ?
    C20 C21 . 1.392(2) ?
    C21 C22 . 1.387(2) ?
    C21 H21 . 0.9500 ?
    C22 C23 . 1.388(3) ?
    C22 H22 . 0.9500 ?
    C23 C24 . 1.372(3) ?
    C23 H23 . 0.9500 ?
    C24 H24 . 0.9500 ?
    C25 C30 . 1.3927(19) ?
    C25 C26 . 1.3944(19) ?
    C25 C31 . 1.501(2) ?
    C26 C27 . 1.377(2) ?
    C26 H26 . 0.9500 ?
    C27 C28 . 1.376(2) ?
    C27 H27 . 0.9500 ?
    C28 C29 . 1.383(2) ?
    C28 H28 . 0.9500 ?
    C29 C30 . 1.382(2) ?
    C29 H29 . 0.9500 ?
    C30 H30 . 0.9500 ?
    C31 N1 . 1.5258(17) ?
    C31 H31A . 0.9900 ?
    C31 H31B . 0.9900 ?
    C32 N1 . 1.4977(17) ?
    C32 H32A . 0.9800 ?
    C32 H32B . 0.9800 ?
    C32 H32C . 0.9800 ?
    C33 N1 . 1.4969(17) ?
    C33 H33A . 0.9800 ?
    C33 H33B . 0.9800 ?
    C33 H33C . 0.9800 ?
    C34 N1 . 1.5028(17) ?
    C34 H34A . 0.9800 ?
    C34 H34B . 0.9800 ?
    C34 H34C . 0.9800 ?
    O2 H2O . 1.23(2) ?
    O3 H3O . 0.942(19) ?
    O7 H7O . 0.94(2) ?
    O1W H1W1 . 1.0305 ?
    O1W H2W1 . 0.9954 ?
loop_
    _geom_angle_atom_site_label_1
    _geom_angle_atom_site_label_2
    _geom_angle_atom_site_label_3
    _geom_angle_site_symmetry_1
    _geom_angle_site_symmetry_3
    _geom_angle
    _geom_angle_publ_flag
    C6 C1 C2 . . 115.06(12) ?
    C6 C1 H1 . . 122.5 ?
    C2 C1 H1 . . 122.5 ?
    O1 C2 C1 . . 122.70(11) ?
    O1 C2 C3 . . 113.62(11) ?
    C1 C2 C3 . . 123.68(11) ?
    C4 C3 C2 . . 119.77(11) ?
    C4 C3 C8 . . 130.61(12) ?
    C2 C3 C8 . . 109.60(11) ?
    C3 C4 C5 . . 118.19(12) ?
    C3 C4 H4 . . 120.9 ?
    C5 C4 H4 . . 120.9 ?
    C4 C5 C6 . . 120.08(11) ?
    C4 C5 C17 . . 130.64(12) ?
    C6 C5 C17 . . 109.28(11) ?
    O5 C6 C1 . . 122.80(11) ?
    O5 C6 C5 . . 114.02(11) ?
    C1 C6 C5 . . 123.18(12) ?
    O2 C7 C11 . . 115.13(11) ?
    O2 C7 O1 . . 108.79(10) ?
    C11 C7 O1 . . 105.41(10) ?
    O2 C7 C8 . . 118.43(11) ?
    C11 C7 C8 . . 103.28(10) ?
    O1 C7 C8 . . 104.59(9) ?
    O3 C8 C3 . . 115.28(11) ?
    O3 C8 C9 . . 110.33(11) ?
    C3 C8 C9 . . 108.89(11) ?
    O3 C8 C7 . . 116.10(10) ?
    C3 C8 C7 . . 101.74(10) ?
    C9 C8 C7 . . 103.55(11) ?
    O4 C9 C10 . . 127.80(14) ?
    O4 C9 C8 . . 124.84(14) ?
    C10 C9 C8 . . 107.35(12) ?
    C11 C10 C15 . . 120.83(14) ?
    C11 C10 C9 . . 109.58(12) ?
    C15 C10 C9 . . 129.59(14) ?
    C10 C11 C12 . . 120.58(13) ?
    C10 C11 C7 . . 112.22(12) ?
    C12 C11 C7 . . 127.15(13) ?
    C13 C12 C11 . . 118.21(15) ?
    C13 C12 H12 . . 120.9 ?
    C11 C12 H12 . . 120.9 ?
    C12 C13 C14 . . 121.56(15) ?
    C12 C13 H13 . . 119.2 ?
    C14 C13 H13 . . 119.2 ?
    C15 C14 C13 . . 120.61(15) ?
    C15 C14 H14 . . 119.7 ?
    C13 C14 H14 . . 119.7 ?
    C14 C15 C10 . . 118.19(15) ?
    C14 C15 H15 . . 120.9 ?
    C10 C15 H15 . . 120.9 ?
    O6 C16 C20 . . 113.58(11) ?
    O6 C16 O5 . . 108.52(10) ?
    C20 C16 O5 . . 107.80(10) ?
    O6 C16 C17 . . 118.43(11) ?
    C20 C16 C17 . . 103.05(11) ?
    O5 C16 C17 . . 104.69(9) ?
    O7 C17 C5 . . 115.40(11) ?
    O7 C17 C18 . . 108.63(11) ?
    C5 C17 C18 . . 109.95(10) ?
    O7 C17 C16 . . 115.99(11) ?
    C5 C17 C16 . . 101.85(10) ?
    C18 C17 C16 . . 104.34(11) ?
    O8 C18 C19 . . 127.60(14) ?
    O8 C18 C17 . . 124.73(14) ?
    C19 C18 C17 . . 107.66(12) ?
    C20 C19 C24 . . 121.51(15) ?
    C20 C19 C18 . . 110.42(12) ?
    C24 C19 C18 . . 128.06(15) ?
    C19 C20 C21 . . 120.14(14) ?
    C19 C20 C16 . . 111.59(12) ?
    C21 C20 C16 . . 128.26(14) ?
    C22 C21 C20 . . 117.91(17) ?
    C22 C21 H21 . . 121.0 ?
    C20 C21 H21 . . 121.0 ?
    C21 C22 C23 . . 121.45(17) ?
    C21 C22 H22 . . 119.3 ?
    C23 C22 H22 . . 119.3 ?
    C24 C23 C22 . . 120.76(16) ?
    C24 C23 H23 . . 119.6 ?
    C22 C23 H23 . . 119.6 ?
    C23 C24 C19 . . 118.16(17) ?
    C23 C24 H24 . . 120.9 ?
    C19 C24 H24 . . 120.9 ?
    C30 C25 C26 . . 118.93(13) ?
    C30 C25 C31 . . 121.26(13) ?
    C26 C25 C31 . . 119.74(12) ?
    C27 C26 C25 . . 120.43(14) ?
    C27 C26 H26 . . 119.8 ?
    C25 C26 H26 . . 119.8 ?
    C28 C27 C26 . . 120.30(15) ?
    C28 C27 H27 . . 119.8 ?
    C26 C27 H27 . . 119.8 ?
    C27 C28 C29 . . 119.98(15) ?
    C27 C28 H28 . . 120.0 ?
    C29 C28 H28 . . 120.0 ?
    C30 C29 C28 . . 120.19(14) ?
    C30 C29 H29 . . 119.9 ?
    C28 C29 H29 . . 119.9 ?
    C29 C30 C25 . . 120.15(14) ?
    C29 C30 H30 . . 119.9 ?
    C25 C30 H30 . . 119.9 ?
    C25 C31 N1 . . 115.06(11) ?
    C25 C31 H31A . . 108.5 ?
    N1 C31 H31A . . 108.5 ?
    C25 C31 H31B . . 108.5 ?
    N1 C31 H31B . . 108.5 ?
    H31A C31 H31B . . 107.5 ?
    N1 C32 H32A . . 109.5 ?
    N1 C32 H32B . . 109.5 ?
    H32A C32 H32B . . 109.5 ?
    N1 C32 H32C . . 109.5 ?
    H32A C32 H32C . . 109.5 ?
    H32B C32 H32C . . 109.5 ?
    N1 C33 H33A . . 109.5 ?
    N1 C33 H33B . . 109.5 ?
    H33A C33 H33B . . 109.5 ?
    N1 C33 H33C . . 109.5 ?
    H33A C33 H33C . . 109.5 ?
    H33B C33 H33C . . 109.5 ?
    N1 C34 H34A . . 109.5 ?
    N1 C34 H34B . . 109.5 ?
    H34A C34 H34B . . 109.5 ?
    N1 C34 H34C . . 109.5 ?
    H34A C34 H34C . . 109.5 ?
    H34B C34 H34C . . 109.5 ?
    C33 N1 C32 . . 110.29(11) ?
    C33 N1 C34 . . 108.61(10) ?
    C32 N1 C34 . . 108.39(11) ?
    C33 N1 C31 . . 110.40(11) ?
    C32 N1 C31 . . 110.87(10) ?
    C34 N1 C31 . . 108.21(10) ?
    C2 O1 C7 . . 107.53(9) ?
    C7 O2 H2O . . 115.4(10) ?
    C8 O3 H3O . . 109.4(12) ?
    C6 O5 C16 . . 107.49(9) ?
    C17 O7 H7O . . 108.1(12) ?
    H1W1 O1W H2W1 . . 101.6 ?
loop_
    _geom_hbond_atom_site_label_D
    _geom_hbond_atom_site_label_H
    _geom_hbond_atom_site_label_A
    _geom_hbond_site_symmetry_A
    _geom_hbond_distance_DH
    _geom_hbond_distance_HA
    _geom_hbond_distance_DA
    _geom_hbond_angle_DHA
    O1W H2W1 O8 . 1.00 1.94 2.898(2) 159.5
    O1W H1W1 O4 2_565 1.03 2.00 3.028(2) 173.5
    O7 H7O O1 2_666 0.94(2) 1.85(2) 2.7818(14) 171.7(18)
    O3 H3O O5 2_666 0.942(19) 1.942(19) 2.8796(14) 173.2(17)
    O2 H2O O6 2_666 1.23(2) 1.23(2) 2.4395(13) 164(2)
_iucr_refine_instructions_details
;
TITL Ravell2M in P-1
CELL 0.71073  10.9339  11.0878  12.4016 102.873 106.083  95.548
ZERR    1.00   0.0019   0.0019   0.0021   0.003   0.003   0.003
LATT 1
SFAC C  H  N  O
UNIT 68 61 2 18
OMIT 0 1 0
OMIT -1 0 1
OMIT 0 0 1
OMIT 1 0 0
OMIT 0 -1 1
OMIT   0.00  54.00
L.S. 7
ACTA
BOND $H
FMAP 2
PLAN 20
size .31 .19 .15
HTAB O2 O6_$1
HTAB O3 O5_$1
HTAB O7 O1_$1
HTAB O1W O4_$2
HTAB O1W O8
EQIV $2 -x, -y+1, -z
EQIV $1 -x+1, -y+1, -z+1
WGHT  0.062300  0.000000
FVAR  0.372780
TEMP -100
MOLE 1
C1     1   0.545564  0.385736  0.378692 11.000000  0.019720  0.021500 =
           0.021530  0.005090  0.006120  0.004000
AFIX 43
H1     2   0.609354  0.335149  0.398262 11.000000 -1.200000
AFIX 0
C2     1   0.415990  0.346185  0.361988 11.000000  0.023670  0.017540 =
           0.018190  0.004130  0.007150 -0.000390
C3     1   0.320019  0.416522  0.329517 11.000000  0.018060  0.021340 =
           0.020520  0.003240  0.006800 -0.000200
C4     1   0.352797  0.534251  0.314277 11.000000  0.020140  0.021090 =
           0.023990  0.006620  0.007530  0.003950
AFIX 43
H4     2   0.288389  0.583025  0.290960 11.000000 -1.200000
AFIX 0
C5     1   0.482582  0.578931  0.334077 11.000000  0.021790  0.019030 =
           0.021290  0.005700  0.008170  0.001320
C6     1   0.575244  0.504468  0.364754 11.000000  0.017620  0.022640 =
           0.017130  0.002690  0.006760 -0.000090
C7     1   0.224770  0.209707  0.323853 11.000000  0.018770  0.022010 =
           0.024790  0.004320  0.006270 -0.002280
C8     1   0.189572  0.342891  0.314181 11.000000  0.019200  0.022900 =
           0.026920  0.006320  0.009250  0.000810
C9     1   0.105817  0.318150  0.187291 11.000000  0.019600  0.035260 =
           0.031550  0.014580  0.005950 -0.001950
C10    1   0.132393  0.200708  0.121963 11.000000  0.024610  0.031850 =
           0.026460  0.005700  0.005600 -0.007610
C11    1   0.197250  0.137833  0.198873 11.000000  0.022430  0.026530 =
           0.025500  0.003780  0.009140 -0.006400
C12    1   0.233754  0.023965  0.158191 11.000000  0.034260  0.029090 =
           0.031670  0.003170  0.014530 -0.002720
AFIX 43
H12    2   0.277323 -0.020064  0.210600 11.000000 -1.200000
AFIX 0
C13    1   0.204963 -0.023416  0.039521 11.000000  0.046240  0.036750 =
           0.035360 -0.003450  0.020130 -0.004570
AFIX 43
H13    2   0.228872 -0.101335  0.010339 11.000000 -1.200000
AFIX 0
C14    1   0.142130  0.039916 -0.037849 11.000000  0.048770  0.047180 =
           0.025840 -0.005340  0.013400 -0.011920
AFIX 43
H14    2   0.125698  0.006178 -0.118925 11.000000 -1.200000
AFIX 0
C15    1   0.103091  0.151680  0.001673 11.000000  0.034640  0.049950 =
           0.028410  0.011070  0.003560 -0.009950
AFIX 43
H15    2   0.057601  0.194199 -0.051234 11.000000 -1.200000
AFIX 0
C16    1   0.690130  0.675460  0.335985 11.000000  0.023170  0.021320 =
           0.025410  0.006400  0.009510 -0.000840
C17    1   0.547938  0.701774  0.326285 11.000000  0.021380  0.021150 =
           0.026760  0.007180  0.008620  0.000350
C18    1   0.495266  0.717389  0.203507 11.000000  0.028750  0.023220 =
           0.032330  0.011670  0.003140 -0.006210
C19    1   0.581053  0.669240  0.137706 11.000000  0.037480  0.026560 =
           0.026410  0.008030  0.008260 -0.009880
C20    1   0.688516  0.639462  0.210482 11.000000  0.029180  0.022940 =
           0.026830  0.002900  0.012320 -0.008730
C21    1   0.779563  0.585880  0.165077 11.000000  0.034310  0.034470 =
           0.037590 -0.003390  0.018760 -0.010330
AFIX 43
H21    2   0.851726  0.561794  0.213346 11.000000 -1.200000
AFIX 0
C22    1   0.761629  0.568743  0.047106 11.000000  0.055890  0.050080 =
           0.041600 -0.012750  0.032640 -0.021250
AFIX 43
H22    2   0.823425  0.533645  0.014587 11.000000 -1.200000
AFIX 0
C23    1   0.655421  0.601741 -0.024422 11.000000  0.071460  0.055420 =
           0.025000 -0.001220  0.020060 -0.029850
AFIX 43
H23    2   0.646527  0.590509 -0.104597 11.000000 -1.200000
AFIX 0
C24    1   0.563114  0.650395  0.019297 11.000000  0.057820  0.040930 =
           0.027860  0.011270  0.008530 -0.018810
AFIX 43
H24    2   0.488982  0.670656 -0.029947 11.000000 -1.200000
AFIX 0
MOLE 2
C25    1   0.210497  0.881204  0.643472 11.000000  0.024440  0.023210 =
           0.030040  0.005480  0.011570  0.005460
C26    1   0.328207  0.962612  0.696020 11.000000  0.030950  0.028370 =
           0.036680  0.009460  0.008970 -0.001230
AFIX 43
H26    2   0.350183  1.027108  0.662126 11.000000 -1.200000
AFIX 0
C27    1   0.412769  0.950128  0.796685 11.000000  0.030670  0.041110 =
           0.040290  0.008180  0.004140 -0.001800
AFIX 43
H27    2   0.492515  1.006345  0.832144 11.000000 -1.200000
AFIX 0
C28    1   0.382323  0.856597  0.846188 11.000000  0.043110  0.042000 =
           0.035430  0.011290  0.004990  0.013180
AFIX 43
H28    2   0.441255  0.847962  0.915359 11.000000 -1.200000
AFIX 0
C29    1   0.265919  0.775171  0.795223 11.000000  0.051580  0.031210 =
           0.035620  0.012100  0.018530  0.008050
AFIX 43
H29    2   0.245297  0.710228  0.829147 11.000000 -1.200000
AFIX 0
C30    1   0.179497  0.788001  0.695075 11.000000  0.031830  0.027060 =
           0.034290  0.005280  0.015020  0.001150
AFIX 43
H30    2   0.098769  0.733121  0.661363 11.000000 -1.200000
AFIX 0
C31    1   0.117213  0.899187  0.536292 11.000000  0.023830  0.023370 =
           0.030920  0.004140  0.010860  0.005250
AFIX 23
H31A   2   0.130001  0.989409  0.538424 11.000000 -1.200000
H31B   2   0.028302  0.875793  0.538253 11.000000 -1.200000
AFIX 0
C32    1   0.262072  0.855360  0.413939 11.000000  0.023260  0.033430 =
           0.040370  0.008670  0.014700  0.004960
AFIX 137
H32A   2   0.324247  0.828285  0.473662 11.000000 -1.500000
H32B   2   0.283947  0.946231  0.426226 11.000000 -1.500000
H32C   2   0.265140  0.812124  0.336906 11.000000 -1.500000
AFIX 0
C33    1   0.096108  0.686184  0.408742 11.000000  0.031030  0.021270 =
           0.039210  0.005840  0.011070  0.004610
AFIX 137
H33A   2   0.093956  0.639455  0.331031 11.000000 -1.500000
H33B   2   0.011307  0.667755  0.419229 11.000000 -1.500000
H33C   2   0.161572  0.661159  0.467539 11.000000 -1.500000
AFIX 0
C34    1   0.034612  0.858048  0.324059 11.000000  0.026710  0.027920 =
           0.030270  0.007930  0.007790  0.005040
AFIX 137
H34A   2   0.056235  0.947734  0.330389 11.000000 -1.500000
H34B   2  -0.052981  0.839658  0.328726 11.000000 -1.500000
H34C   2   0.039076  0.808997  0.249441 11.000000 -1.500000
AFIX 0
N1     3   0.128930  0.823937  0.421617 11.000000  0.021910  0.021270 =
           0.030440  0.005280  0.010140  0.004110
MOLE 1
O1     4   0.370592  0.233276  0.375457 11.000000  0.021370  0.019430 =
           0.028170  0.007900  0.007010 -0.000380
O2     4   0.173118  0.150276  0.387482 11.000000  0.028980  0.022490 =
           0.026250  0.005650  0.011560 -0.004230
H2O    2   0.204526  0.203485  0.491723 11.000000  0.087070
O3     4   0.123278  0.398171  0.389785 11.000000  0.020890  0.028770 =
           0.033040  0.007020  0.012290  0.003700
H3O    2   0.176068  0.413317  0.467287 11.000000  0.057330
O4     4   0.033668  0.386244  0.150043 11.000000  0.033910  0.050880 =
           0.044060  0.020310  0.004980  0.011880
O5     4   0.698304  0.559056  0.380391 11.000000  0.017540  0.024360 =
           0.029760  0.009190  0.008290  0.000460
O6     4   0.789325  0.764444  0.404820 11.000000  0.021690  0.026580 =
           0.025250  0.002510  0.008520 -0.005530
O7     4   0.537593  0.809794  0.406077 11.000000  0.027790  0.020910 =
           0.032550  0.007340  0.011540  0.003820
H7O    2   0.574903  0.801859  0.481263 11.000000  0.063300
O8     4   0.398024  0.760582  0.168672 11.000000  0.035360  0.040000 =
           0.046460  0.021530  0.000160  0.004000
MOLE 3
O1W    4   0.122553  0.673964  0.104330 10.750000  0.046970  0.056810 =
           0.046830  0.010510  0.012420  0.017100
AFIX 3
H1W1   2   0.075046  0.657268  0.016795 10.750000  0.113200
H2W1   2   0.211446  0.710068  0.109095 10.750000  0.138700
AFIX 0
Q1     1   0.582600  0.915100  0.942400 11.000000  0.050000      0.26
Q2     1   0.500500  0.641200  0.329000 11.000000  0.050000      0.26
Q3     1   0.177000  0.765500  0.907500 11.000000  0.050000      0.26
Q4     1   0.358400  0.364800  0.302900 11.000000  0.050000      0.26
Q5     1   0.734900  0.783800  0.054500 11.000000  0.050000      0.25
Q6     1   0.426000  0.776400  0.392500 11.000000  0.050000      0.25
Q7     1   0.250500  0.719800  0.950400 11.000000  0.050000      0.25
Q8     1   0.132000  0.626200  0.622000 11.000000  0.050000      0.25
Q9     1   0.059100  0.661900  0.580700 11.000000  0.050000      0.24
Q10    1   0.203800  0.719100  0.962900 11.000000  0.050000      0.24
Q11    1   0.169300  0.702800  0.818900 11.000000  0.050000      0.24
Q12    1   0.142300  0.671100  0.646900 11.000000  0.050000      0.23
Q13    1   0.376900  1.019800  0.922400 11.000000  0.050000      0.23
Q14    1   0.223400  0.618200  0.636900 11.000000  0.050000      0.23
Q15    1   0.538200  0.741000  0.361400 11.000000  0.050000      0.23
Q16    1   0.248100  0.664800  0.995200 11.000000  0.050000      0.23
Q17    1   0.367800  0.779500  0.316300 11.000000  0.050000      0.22
Q18    1   0.047700  0.726400  0.635900 11.000000  0.050000      0.21
Q19    1   0.505400  0.937500  0.864900 11.000000  0.050000      0.21
Q20    1   0.449800  0.959000  0.803700 11.000000  0.050000      0.21
HKLF 4
END
;
data_New_Global_Publ_Block
_journal_date_recd_electronic     2016-01-26
_journal_date_accepted     2016-02-17
_journal_name_full     'Acta Crystallographica, Section E'
_journal_year     2016
_journal_volume     72
_journal_issue      3
_journal_page_first     399
_journal_page_last     402
_journal_paper_category     GO
_journal_paper_doi     10.1107/S2056989016002899
_journal_coeditor_code     LH5804
_publ_contact_author_name
;
Joseph Almog
;
_publ_contact_author_address
;
The Institute of Chemistry
The Hebrew University of Jerusalem
Jerusalem
9190401
Israel
;
_publ_contact_author_email     almog@mail.huji.ac.il
_publ_contact_author_fax     +972-2-652-8250
_publ_contact_author_phone     +972-2-658-4558
_publ_section_title
;\
Bis(benzyltrimethylammonium)
bis[(4<i>SR</i>,12<i>SR</i>,18<i>RS</i>,26<i>RS</i>)-4,18,26-trihydroxy-12-\
oxido-13,17-dioxaheptacyclo[14.10.0.0^3,14^.0^4,12^.0^6,11^.0^18,26^.0^19,\
24^]hexacosa-1,3(14),6,8,10,15,19,21,23-nonaene-5,25-dione] sesquihydrate:
dimeric structure formation <i>via</i> [O---H---O]^-^ <i>negative
charge-assisted hydrogen bonds (--CAHB)</i> with benzyltrimethylammonium
counter-ions
;
loop_
    _publ_author_name
    _publ_author_footnote
    _publ_author_address
    'Bengiat, Ravell' .
;
The Institute of Chemistry, The Hebrew University of Jerusalem,
Jerusalem
9190401
Israel
;
    'Gil, Maayan' .
;
The Institute of Chemistry, The Hebrew University of Jerusalem,
Jerusalem
9190401
Israel
;
    'Klein, Asne' .
;
The Institute of Chemistry, The Hebrew University of Jerusalem,
Jerusalem
9190401
Israel
;
    'Bogoslavsky, Benny' .
;
The Institute of Chemistry, The Hebrew University of Jerusalem,
Jerusalem
9190401
Israel
;
    'Cohen, Shmuel' .
;
The Institute of Chemistry, The Hebrew University of Jerusalem,
Jerusalem
9190401
Israel
;
    'Almog, Joseph' .
;
The Institute of Chemistry, The Hebrew University of Jerusalem,
Jerusalem
9190401
Israel
;
_publ_section_synopsis
;
The title compound forms a supramolecular dimeric entity <i>via</i>
[O---H---O]^-^ <i>negative charge-assisted hydrogen bonds (--CAHB)</i>
following a reaction with benzyltrimethylammonium fluoride salt.
;
