# Supplementary material for: Bis(benzyl­tri­methyl­ammonium) bis­[(4SR,12SR,18RS,26RS)-4,18,26-trihy­droxy-12-oxido-13,17-dioxahepta­cyclo­[14.10.0.03,14.04,12.06,11.018,26.019,24]hexa­cosa-1,3(14),6,8,10,15,19,21,23-nona­ene-5,25-dione] sesquihydrate: dimeric structure formation via [O—H—O]− negative charge-assisted hydrogen bonds (–CAHB) with benzyl­tri­methyl­ammonium counter-ions
Source: Acta Crystallogr E Crystallogr Commun. 2016 Feb 24;72(Pt 3):399–402. doi: 10.1107/S2056989016002899 (PMC4778823; doi:10.1107/S2056989016002899)
Supplement: Supplementary file 2 [file e-72-00399-Isup2.hkl]

# 
# h,k,l, Fc-squared, Fo-squared, sigma(Fo-squared) and status flag 
# 
data_I
_shelx_title ' Ravell2M in P-1' 
_shelx_refln_list_code          4 
_shelx_F_calc_maximum      136.94 
_exptl_crystal_F_000       627.00 
_reflns_d_resolution_high  0.7828 
 
loop_ 
 _symmetry_equiv_pos_as_xyz 
 'x, y, z' 
 '-x, -y, -z' 
 
_cell_length_a    10.9339 
_cell_length_b    11.0878 
_cell_length_c    12.4016 
_cell_angle_alpha 102.873 
_cell_angle_beta  106.083 
_cell_angle_gamma  95.548 
 
_shelx_F_squared_multiplier     1.000 
 
loop_ 
 _refln_index_h 
 _refln_index_k 
 _refln_index_l 
 _refln_F_squared_calc 
 _refln_F_squared_meas 
 _refln_F_squared_sigma 
 _refln_observed_status 
   2   0   0     2857.75     2798.09     16.21 o 
   3   0   0     3836.76     3917.75     43.29 o 
   4   0   0      928.73      959.55      8.90 o 
   5   0   0       63.49       60.09      2.68 o 
   6   0   0        4.61        4.76      1.20 o 
   7   0   0       12.17       10.60      2.38 o 
   8   0   0        1.77        3.20      1.89 o 
   9   0   0      568.57      556.32     15.86 o 
  10   0   0      178.16      186.42     11.17 o 
  11   0   0      140.03      132.17     10.22 o 
  12   0   0      166.64      180.69     12.55 o 
  13   0   0       51.43       68.28      9.55 o 
 -13   1   0       35.33       37.26      7.63 o 
 -12   1   0        7.10       11.15      4.58 o 
 -11   1   0       33.73       40.31      6.86 o 
 -10   1   0       65.10       46.99      6.63 o 
  -9   1   0      303.55      275.62     18.57 o 
  -8   1   0       12.67       18.83      2.90 o 
  -7   1   0      221.46      204.94      5.50 o 
  -6   1   0        2.07        1.96      1.02 o 
  -5   1   0      682.50      708.69      8.57 o 
  -4   1   0      719.27      505.34    177.67 o 
  -3   1   0     1288.93     1274.75     11.57 o 
  -2   1   0     1764.17     1656.04     24.23 o 
  -1   1   0    13461.25     7952.75     88.80 o 
   1   1   0       10.62       23.31      1.49 o 
   2   1   0      380.27      437.17      6.11 o 
   3   1   0     1078.48     1125.04     11.68 o 
   4   1   0      484.26      459.69      8.33 o 
   5   1   0      648.33      665.51      8.03 o 
   6   1   0       55.33       58.83      3.91 o 
   7   1   0      919.25      954.66     23.43 o 
   8   1   0      595.45      596.87     13.40 o 
   9   1   0       14.84       10.31      2.93 o 
  10   1   0      160.71      136.98      9.87 o 
  11   1   0        1.86        2.40      3.40 o 
  12   1   0        0.02        0.32      3.27 o 
  13   1   0       22.95       22.06      6.40 o 
 -13   2   0        2.57        5.77      4.10 o 
 -12   2   0       52.48       64.20      8.54 o 
 -11   2   0      211.18      236.75     18.42 o 
 -10   2   0      859.84      826.02     22.69 o 
  -9   2   0      210.76      187.18     10.39 o 
  -8   2   0      779.91      774.80     14.13 o 
  -7   2   0       28.73       15.20      7.64 o 
  -6   2   0       65.29       64.63      2.94 o 
  -5   2   0      374.69      413.37      6.43 o 
  -4   2   0      364.09      341.62      7.15 o 
  -3   2   0     1383.50     1420.64     14.23 o 
  -2   2   0      345.18      382.15      6.79 o 
  -1   2   0     8887.82     8210.57    147.55 o 
   0   2   0     3984.05     3885.40     17.78 o 
   1   2   0     7498.05     3595.97   1764.48 o 
   2   2   0     4350.10     4468.08     46.91 o 
   3   2   0     1277.14     1361.51     19.10 o 
   4   2   0     1448.20     1560.66     16.53 o 
   5   2   0        7.50       11.21      2.19 o 
   6   2   0      116.36      116.90      5.55 o 
   7   2   0        9.18        8.02      2.38 o 
   8   2   0       81.75       82.54      5.61 o 
   9   2   0       22.65       19.90      3.73 o 
  10   2   0      286.11      268.75     10.68 o 
  11   2   0       15.17       16.88      5.01 o 
  12   2   0       44.04       53.75      8.41 o 
 -13   3   0       65.47       77.00     13.74 o 
 -12   3   0       11.04       11.69      4.74 o 
 -11   3   0       67.83       66.08      8.11 o 
 -10   3   0      184.09      166.26     10.55 o 
  -9   3   0        0.06        0.00      2.38 o 
  -8   3   0      152.84      149.17      6.63 o 
  -7   3   0       46.57       45.70      3.89 o 
  -6   3   0      226.35      206.26      7.12 o 
  -5   3   0     1079.78     1081.86     19.16 o 
  -4   3   0      324.76      362.01      6.70 o 
  -3   3   0       75.75       74.14      2.17 o 
  -2   3   0     2234.82     2241.60     30.64 o 
  -1   3   0       79.46       78.88      2.38 o 
   0   3   0       39.45       28.90      1.64 o 
   1   3   0     2029.83     2169.94     21.76 o 
   2   3   0       39.51       41.33      4.36 o 
   3   3   0      450.38      492.74      9.53 o 
   4   3   0      694.12      780.39     12.21 o 
   5   3   0       23.20       22.87      2.93 o 
   6   3   0        2.92        2.62      1.75 o 
   7   3   0       44.02       44.50      4.35 o 
   8   3   0      692.67      613.87     14.56 o 
   9   3   0      342.55      310.59     11.10 o 
  10   3   0        3.78        6.78      2.94 o 
  11   3   0        9.45       13.18      3.99 o 
  12   3   0       82.05       77.80      9.77 o 
 -13   4   0       50.26       59.08     12.31 o 
 -12   4   0      152.75      159.09     11.72 o 
 -11   4   0       37.33       35.62      6.67 o 
 -10   4   0      114.42      114.80      9.04 o 
  -9   4   0        2.78        2.55      2.22 o 
  -8   4   0      398.69      376.60     10.71 o 
  -7   4   0      175.42      159.71      6.69 o 
  -6   4   0       60.69       61.78      4.10 o 
  -5   4   0      356.79      375.86      8.83 o 
  -4   4   0       49.91       74.70      2.50 o 
  -3   4   0      133.93      155.35      3.60 o 
  -2   4   0     1877.09     1963.91     18.43 o 
  -1   4   0     5328.56     5399.80     89.79 o 
   0   4   0     1602.24     1678.23     12.53 o 
   1   4   0        3.35        2.21      0.90 o 
   2   4   0       86.40       74.70     14.83 o 
   3   4   0       31.76       35.61      2.07 o 
   4   4   0      109.34      118.00      3.23 o 
   5   4   0       61.93       59.86      4.34 o 
   6   4   0        5.93        5.67      2.14 o 
   7   4   0      170.72      162.19      7.49 o 
   8   4   0       11.75       12.02      3.25 o 
   9   4   0       56.50       51.85      5.70 o 
  10   4   0       21.20       21.87      4.48 o 
  11   4   0       20.42       28.50      5.31 o 
  12   4   0        4.05        0.55      3.64 o 
 -13   5   0       12.09       12.11      5.62 o 
 -12   5   0      164.29      169.62     12.41 o 
 -11   5   0        4.93        6.71      4.05 o 
 -10   5   0       24.86       28.93      5.71 o 
  -9   5   0      339.66      322.00     10.87 o 
  -8   5   0        0.12        1.82      1.94 o 
  -7   5   0      252.23      223.68      8.15 o 
  -6   5   0      216.20      215.28      9.33 o 
  -5   5   0       17.02       12.95      2.35 o 
  -4   5   0      841.86      947.17     18.77 o 
  -3   5   0      667.01      712.63     11.59 o 
  -2   5   0       28.18       23.18      1.91 o 
  -1   5   0        0.01        0.10      0.87 o 
   0   5   0     2834.73     2959.25     25.36 o 
   1   5   0       10.38       12.96      1.65 o 
   2   5   0     1584.88     1673.36     14.59 o 
   3   5   0      375.10      389.71      9.00 o 
   4   5   0       40.09       33.16      2.96 o 
   5   5   0        0.06        2.11      1.74 o 
   6   5   0       60.13       55.09      4.26 o 
   7   5   0       70.68       61.39      6.63 o 
   8   5   0      110.97      104.50      6.83 o 
   9   5   0      192.15      173.10      9.08 o 
  10   5   0      134.12      147.23      8.98 o 
  11   5   0      102.38      123.44      8.97 o 
 -12   6   0       12.65       19.40      5.93 o 
 -11   6   0      121.28      118.65     10.07 o 
 -10   6   0       39.95       33.46      4.83 o 
  -9   6   0      491.04      487.07     13.73 o 
  -8   6   0      304.70      282.64     10.02 o 
  -7   6   0       23.18       21.40      3.49 o 
  -6   6   0       55.57       60.85      4.64 o 
  -5   6   0        4.40        5.81      2.00 o 
  -4   6   0       62.16       80.00      3.25 o 
  -3   6   0       38.34       42.72      2.64 o 
  -2   6   0      444.29      453.22      7.58 o 
  -1   6   0      547.03      595.38      8.70 o 
   0   6   0      397.16      441.40      7.57 o 
   1   6   0        9.26        7.23      1.52 o 
   2   6   0       26.62       27.70      2.43 o 
   3   6   0      647.86      556.65    105.71 o 
   4   6   0      314.49      295.66     11.00 o 
   5   6   0        2.40        1.13      1.60 o 
   6   6   0      269.49      247.19      8.13 o 
   7   6   0      589.02      550.96     18.24 o 
   8   6   0       31.50       34.94      4.34 o 
   9   6   0      193.29      176.77      8.26 o 
  10   6   0       50.59       59.72      6.08 o 
 -12   7   0       22.34       25.29      6.51 o 
 -11   7   0        2.76        3.91      3.90 o 
 -10   7   0        9.30       14.65      3.73 o 
  -9   7   0      100.82       89.20      6.79 o 
  -8   7   0       42.77       45.67      5.04 o 
  -7   7   0       23.66       16.33      4.19 o 
  -6   7   0       21.65       24.26      3.56 o 
  -5   7   0       14.02       17.43      2.94 o 
  -4   7   0       41.38       42.48      3.79 o 
  -3   7   0        6.61        7.67      1.63 o 
  -2   7   0      243.93      240.06      6.66 o 
  -1   7   0       77.98       80.52      3.67 o 
   0   7   0       31.23       28.63      2.56 o 
   1   7   0      181.97      171.27      6.21 o 
   2   7   0        1.41        4.00      1.56 o 
   3   7   0       56.71       55.00      4.37 o 
   4   7   0     1075.26     1049.62     27.02 o 
   5   7   0     1057.34     1015.06     37.28 o 
   6   7   0      707.62      698.43     16.07 o 
   7   7   0      177.10      165.50      8.74 o 
   8   7   0        0.12        0.05      2.46 o 
   9   7   0        3.03        3.52      3.35 o 
  10   7   0       24.77       28.10      5.65 o 
 -12   8   0        4.67        9.61      5.12 o 
 -11   8   0        0.75        2.40      3.14 o 
 -10   8   0        1.41        1.78      2.78 o 
  -9   8   0        0.83        0.09      2.56 o 
  -8   8   0        3.85        0.00      2.24 o 
  -7   8   0      117.37      126.05      9.00 o 
  -6   8   0       56.09       51.66      4.86 o 
  -5   8   0      284.95      252.33      8.88 o 
  -4   8   0       80.27       69.57      4.83 o 
  -3   8   0       20.79       18.04      2.83 o 
  -2   8   0      416.40      432.70      9.35 o 
  -1   8   0       14.23       13.89      2.65 o 
   0   8   0       12.45       14.82      2.73 o 
   1   8   0        0.01        0.00      1.34 o 
   2   8   0      603.67      609.16     13.08 o 
   3   8   0      101.99      116.53      8.11 o 
   4   8   0       11.44       11.24      3.67 o 
   5   8   0     1231.07     1256.82     27.88 o 
   6   8   0        1.19        1.83      2.74 o 
   7   8   0       23.23       14.24      4.68 o 
   8   8   0        2.00        6.19      5.90 o 
   9   8   0       97.95      107.46      8.99 o 
 -11   9   0        2.00        5.75      3.77 o 
 -10   9   0       52.50       44.59      6.30 o 
  -9   9   0       36.75       30.19      4.89 o 
  -8   9   0        0.53        0.00      2.54 o 
  -7   9   0       92.02       71.75      7.88 o 
  -6   9   0        6.54        6.20      3.35 o 
  -5   9   0        0.00        0.93      2.44 o 
  -4   9   0       64.96       58.39      6.69 o 
  -3   9   0        5.19        5.16      3.07 o 
  -2   9   0       36.75       38.54      4.10 o 
  -1   9   0       25.82       28.39      3.76 o 
   0   9   0      189.59      181.07      7.66 o 
   1   9   0       13.62       14.05      2.99 o 
   2   9   0     1255.66     1222.42     25.85 o 
   3   9   0        7.29       10.33      3.64 o 
   4   9   0       84.85       77.60      8.03 o 
   5   9   0      171.31      177.38     11.27 o 
   6   9   0       52.26       46.97      7.39 o 
   7   9   0       24.41       26.45      6.19 o 
   8   9   0       50.78       45.99      8.21 o 
 -10  10   0        0.01        1.27      3.65 o 
  -9  10   0      126.53      114.77     10.02 o 
  -8  10   0        0.04        3.44      4.89 o 
  -7  10   0        1.05        0.00      2.47 o 
  -6  10   0        1.53        3.04      3.27 o 
  -5  10   0      430.91      416.82     16.38 o 
  -4  10   0       11.68       10.58      4.10 o 
  -3  10   0      346.94      342.54     14.35 o 
  -2  10   0       58.34       50.58      6.48 o 
  -1  10   0      210.58      187.52      8.23 o 
   0  10   0       23.70       26.03      4.09 o 
   1  10   0       43.45       38.06      4.62 o 
   2  10   0      192.33      187.42     10.96 o 
   3  10   0       70.44       59.19      7.44 o 
   4  10   0       36.06       29.24      6.04 o 
   5  10   0       62.84       58.48      8.01 o 
   6  10   0        6.09        5.69      3.89 o 
   7  10   0        3.20        4.14      4.00 o 
  -9  11   0      171.79      198.78     13.66 o 
  -8  11   0       13.84       15.90      5.26 o 
  -7  11   0       13.77       19.41      5.45 o 
  -6  11   0        1.66        5.15      3.82 o 
  -5  11   0        5.23        8.55      4.18 o 
  -4  11   0       37.51       41.22      6.73 o 
  -3  11   0       25.31       28.74      5.74 o 
  -2  11   0      116.94      120.82      9.23 o 
  -1  11   0      186.23      172.28     12.63 o 
   0  11   0      616.70      618.39     15.72 o 
   1  11   0       85.59       70.10      7.91 o 
   2  11   0       42.14       50.64      7.32 o 
   3  11   0       23.08       24.47      5.85 o 
   4  11   0        0.01        0.00      3.05 o 
   5  11   0      164.84      184.99     12.90 o 
   6  11   0       67.85       68.28      9.61 o 
  -8  12   0       32.81       42.00      8.01 o 
  -7  12   0       29.76       46.34      8.96 o 
  -6  12   0       42.37       50.63      8.16 o 
  -5  12   0       70.10       70.24      9.53 o 
  -4  12   0       22.15       31.77      6.52 o 
  -3  12   0        0.34        1.48      3.39 o 
  -2  12   0      106.30       94.95     10.29 o 
  -1  12   0        1.31        1.87      3.47 o 
   0  12   0        0.16        0.00      4.75 o 
   1  12   0        0.92        0.90      3.08 o 
   2  12   0      158.85      147.17     11.27 o 
   3  12   0        1.88        3.99      3.78 o 
   4  12   0       56.83       57.41      8.93 o 
  -6  13   0        8.26        7.18      4.63 o 
  -5  13   0       17.49       17.05      5.75 o 
  -4  13   0       21.19       31.39      7.02 o 
  -3  13   0       27.41       41.15      7.63 o 
  -2  13   0       19.30       20.37      5.89 o 
  -1  13   0       34.54       45.53      9.25 o 
   0  13   0        3.65        1.87      4.97 o 
   1  13   0       49.04       47.78     11.87 o 
   2  13   0       12.79       18.05      5.74 o 
  -3 -13   1       53.06       70.35      9.52 o 
  -2 -13   1       49.87       47.32      8.19 o 
  -1 -13   1        0.45        2.23      5.97 o 
   0 -13   1       30.10       35.69     10.43 o 
   1 -13   1       36.11       36.40      7.15 o 
   2 -13   1       58.18       67.06      8.83 o 
   3 -13   1       11.53       13.86      5.26 o 
   4 -13   1        3.55        0.10      3.89 o 
   5 -13   1       28.25       36.62      7.64 o 
   6 -13   1       31.18       40.98      8.23 o 
  -5 -12   1       84.91      101.53     11.01 o 
  -4 -12   1       62.22       52.36      8.52 o 
  -3 -12   1       57.76       72.74      9.21 o 
  -2 -12   1       28.05       28.71      6.33 o 
  -1 -12   1        0.02        0.00      2.91 o 
   0 -12   1       67.01       62.59      7.75 o 
   1 -12   1        0.08        0.00      2.85 o 
   2 -12   1       20.22       16.92      5.83 o 
   3 -12   1        0.68        0.46      2.86 o 
   4 -12   1        9.23       12.65      4.77 o 
   5 -12   1        2.50        0.97      3.28 o 
   6 -12   1        0.11        0.11      3.44 o 
   7 -12   1      172.71      161.70     12.23 o 
   8 -12   1        3.95        0.00      3.47 o 
  -6 -11   1        4.01        7.54      4.50 o 
  -5 -11   1       97.75       90.14     12.41 o 
  -4 -11   1        0.85        0.00      2.87 o 
  -3 -11   1        0.01        2.83      3.15 o 
  -2 -11   1      173.94      172.59     11.08 o 
  -1 -11   1        2.36        0.57      2.33 o 
   0 -11   1      108.36      114.39      7.15 o 
   1 -11   1      193.79      183.94     10.95 o 
   2 -11   1       10.28       11.81      4.02 o 
   3 -11   1       34.53       41.20      6.61 o 
   4 -11   1      288.29      279.50     14.04 o 
   5 -11   1       39.43       48.51      7.30 o 
   6 -11   1        0.11        1.97      3.09 o 
   7 -11   1        1.24        3.89      3.82 o 
   8 -11   1        1.67        0.00      3.18 o 
   9 -11   1        0.20        0.00      3.35 o 
  -7 -10   1      169.36      180.39     12.82 o 
  -6 -10   1       51.47       40.27      7.20 o 
  -5 -10   1       55.97       44.08      7.20 o 
  -4 -10   1      414.00      381.39     16.26 o 
  -3 -10   1       25.49       25.56      5.49 o 
  -2 -10   1      503.12      490.45     17.27 o 
  -1 -10   1       32.66       30.10      4.28 o 
   0 -10   1       15.27       18.49      3.48 o 
   1 -10   1       12.50        8.98      2.72 o 
   2 -10   1      303.48      274.95     12.64 o 
   3 -10   1      143.28      159.23      9.97 o 
   4 -10   1      292.78      287.81     15.98 o 
   5 -10   1      364.86      321.48     17.88 o 
   6 -10   1      209.48      183.93     11.41 o 
   7 -10   1       24.65       21.37      5.27 o 
   8 -10   1        1.28        0.00      3.27 o 
   9 -10   1       32.12       37.79      7.17 o 
  10 -10   1       91.85      107.60     10.90 o 
  -8  -9   1       36.03       34.94      7.22 o 
  -7  -9   1       38.74       33.00      6.63 o 
  -6  -9   1       27.67       31.80      6.07 o 
  -5  -9   1        0.52        0.43      2.54 o 
  -4  -9   1       47.02       41.48      6.38 o 
  -3  -9   1       42.27       37.94      5.85 o 
  -2  -9   1       33.83       26.48      3.81 o 
  -1  -9   1      123.32      132.97      6.72 o 
   0  -9   1       24.97       26.12      3.66 o 
   1  -9   1      143.55      127.76      6.36 o 
   2  -9   1      252.28      247.22     11.90 o 
   3  -9   1     1448.95     1397.94     53.00 o 
   4  -9   1      370.13      353.23     14.06 o 
   5  -9   1       57.58       50.04      6.51 o 
   6  -9   1      221.22      205.34     11.50 o 
   7  -9   1      390.73      379.17     15.75 o 
   8  -9   1       16.16       13.87      4.66 o 
   9  -9   1       29.57       27.83      6.00 o 
  10  -9   1        6.50       12.51      4.74 o 
  11  -9   1       28.87       48.47      8.23 o 
  -9  -8   1        0.10        0.67      3.07 o 
  -8  -8   1        7.99        5.79      3.66 o 
  -7  -8   1      177.38      165.86     11.06 o 
  -6  -8   1       98.62      106.94      9.03 o 
  -5  -8   1      204.98      186.86     10.83 o 
  -4  -8   1      280.83      256.76     12.03 o 
  -3  -8   1      916.71      919.77     21.60 o 
  -2  -8   1       52.18       53.26      4.38 o 
  -1  -8   1      196.91      203.41      7.59 o 
   0  -8   1       20.94       24.05      3.26 o 
   1  -8   1       25.86       23.25      3.14 o 
   2  -8   1       67.76       75.22      4.71 o 
   3  -8   1      279.62      271.08     13.62 o 
   4  -8   1       37.77       36.82      3.82 o 
   5  -8   1       52.10       51.90      4.64 o 
   6  -8   1       47.63       44.86      4.62 o 
   7  -8   1       27.70       28.87      4.20 o 
   8  -8   1      425.36      375.10     17.58 o 
   9  -8   1       43.51       47.57      7.99 o 
  10  -8   1       24.01       31.85      5.12 o 
  11  -8   1        6.23        9.65      4.94 o 
 -10  -7   1       14.88       14.37      4.33 o 
  -9  -7   1       19.08       21.04      4.65 o 
  -8  -7   1       24.25       19.44      4.19 o 
  -7  -7   1       61.18       64.04      6.15 o 
  -6  -7   1      304.08      283.44     10.62 o 
  -5  -7   1     1261.13     1235.34     35.37 o 
  -4  -7   1        3.24        5.61      2.74 o 
  -3  -7   1      491.02      535.38      9.43 o 
  -2  -7   1      242.09      263.60      6.47 o 
  -1  -7   1       20.85       19.59      2.18 o 
   0  -7   1      309.12      320.44      9.22 o 
   1  -7   1       58.50       54.96      3.03 o 
   2  -7   1       33.51       35.66      2.63 o 
   3  -7   1        4.69        5.13      1.61 o 
   4  -7   1       44.33       37.83      3.98 o 
   5  -7   1       62.10       55.32      5.24 o 
   6  -7   1        1.29        2.61      2.15 o 
   7  -7   1     1905.37     1813.53     32.82 o 
   8  -7   1        0.53        1.86      2.44 o 
   9  -7   1        9.43       13.77      3.61 o 
  10  -7   1      132.54      120.12      7.72 o 
  11  -7   1        5.60       15.28      5.08 o 
  12  -7   1       28.69       46.75      8.13 o 
 -11  -6   1       11.67       14.19      4.65 o 
 -10  -6   1        0.47        0.06      2.90 o 
  -9  -6   1       11.96       11.87      3.17 o 
  -8  -6   1       40.71       35.26      4.24 o 
  -7  -6   1      310.82      281.68      9.21 o 
  -6  -6   1      349.63      325.83     10.71 o 
  -5  -6   1        0.53        1.21      1.53 o 
  -4  -6   1      301.24      291.58     19.71 o 
  -3  -6   1      437.60      465.62      8.42 o 
  -2  -6   1     2572.88     2760.04     33.12 o 
  -1  -6   1      173.06      138.35      4.51 o 
   0  -6   1     1702.51     1800.59     29.72 o 
   1  -6   1      621.25      719.37     11.31 o 
   2  -6   1     1869.64     1966.04     46.71 o 
   3  -6   1      693.69      692.60     11.75 o 
   4  -6   1      166.13      181.98      4.92 o 
   5  -6   1      555.15      554.31     11.78 o 
   6  -6   1      129.07      110.94      7.81 o 
   7  -6   1      249.32      245.78      8.95 o 
   8  -6   1      416.23      428.35     12.28 o 
   9  -6   1      126.12      133.27      7.49 o 
  10  -6   1        8.33       12.81      4.63 o 
  11  -6   1       56.92       47.78      7.42 o 
  12  -6   1      277.37      322.79     16.76 o 
 -11  -5   1        0.37        2.50      3.17 o 
 -10  -5   1       31.22       28.93      4.99 o 
  -9  -5   1       15.29       16.30      3.93 o 
  -8  -5   1       11.31       11.89      3.19 o 
  -7  -5   1        0.66        0.19      2.39 o 
  -6  -5   1      112.75      109.46      5.21 o 
  -5  -5   1        3.87        2.24      1.41 o 
  -4  -5   1       39.87       29.29      2.19 o 
  -3  -5   1     3288.04     3470.64     46.75 o 
  -2  -5   1      680.69      714.67      9.00 o 
  -1  -5   1     1940.40     2140.71     27.30 o 
   0  -5   1      175.72      163.13      4.91 o 
   1  -5   1       34.96       33.14      2.13 o 
   2  -5   1      130.10      122.13      3.66 o 
   3  -5   1      709.08      684.95     10.89 o 
   4  -5   1       21.58       20.67      1.84 o 
   5  -5   1      555.19      546.83      8.04 o 
   6  -5   1      330.68      305.93      8.94 o 
   7  -5   1      302.10      265.80     11.72 o 
   8  -5   1       15.93       10.61      2.87 o 
   9  -5   1       23.41       14.33      3.33 o 
  10  -5   1      514.39      482.52     17.91 o 
  11  -5   1      185.96      212.67     12.90 o 
  12  -5   1      105.88      113.70     14.03 o 
 -12  -4   1       52.61       51.10      8.30 o 
 -11  -4   1       13.36       12.03      3.87 o 
 -10  -4   1        3.92        7.68      3.06 o 
  -9  -4   1       55.80       31.70      4.63 o 
  -8  -4   1        6.06        3.96      2.41 o 
  -7  -4   1      102.51       90.86      7.42 o 
  -6  -4   1       41.66       44.35      4.06 o 
  -5  -4   1       80.32       92.39      4.89 o 
  -4  -4   1      197.17      198.75      5.32 o 
  -3  -4   1      898.81      586.30    183.74 o 
  -2  -4   1     1091.43     1153.58     10.56 o 
  -1  -4   1       16.94       19.79      1.53 o 
   0  -4   1       36.31       33.66      1.83 o 
   1  -4   1      665.44      689.52     14.48 o 
   2  -4   1      530.15      541.85      6.80 o 
   3  -4   1       93.19      100.77      3.69 o 
   4  -4   1       75.73       77.92      3.77 o 
   5  -4   1        1.87        3.75      1.20 o 
   6  -4   1      303.21      290.48      8.37 o 
   7  -4   1      633.08      631.88     13.08 o 
   8  -4   1      190.99      184.59      7.66 o 
   9  -4   1      115.42       99.84      8.07 o 
  10  -4   1       18.14       10.67      4.53 o 
  11  -4   1        6.89        8.88      4.13 o 
  12  -4   1       62.31       73.05      9.11 o 
  13  -4   1        0.30        4.19      4.19 o 
 -12  -3   1        7.48        2.26      4.01 o 
 -11  -3   1       35.16       28.65      4.90 o 
 -10  -3   1       23.87       38.72      5.10 o 
  -9  -3   1       72.31       53.98      5.31 o 
  -8  -3   1        4.32        6.91      2.41 o 
  -7  -3   1       20.68       20.14      3.24 o 
  -6  -3   1      124.22      115.34      5.63 o 
  -5  -3   1      265.19      280.78      5.57 o 
  -4  -3   1       52.79       53.51      2.44 o 
  -3  -3   1      710.82      740.13     10.49 o 
  -2  -3   1     4171.47     3874.71    216.91 o 
  -1  -3   1     4778.39     4760.73     21.73 o 
   0  -3   1     7413.01     7313.10     88.97 o 
   1  -3   1      934.69      976.85     10.94 o 
   2  -3   1      465.79      294.47    113.18 o 
   3  -3   1     1219.74     1108.91     11.02 o 
   4  -3   1       36.56       38.98      2.28 o 
   5  -3   1      839.92      926.42     11.39 o 
   6  -3   1      320.36      307.61      7.21 o 
   7  -3   1      377.19      353.40     18.20 o 
   8  -3   1      227.46      222.02      8.00 o 
   9  -3   1      561.38      535.74     17.45 o 
  10  -3   1        3.32        5.54      3.30 o 
  11  -3   1      108.05       96.50     13.38 o 
  12  -3   1       31.72       40.95     10.36 o 
  13  -3   1       79.10       92.35     10.66 o 
 -13  -2   1      165.80      187.28     13.46 o 
 -12  -2   1        1.35        2.93      3.70 o 
 -11  -2   1       84.36       92.20      9.39 o 
 -10  -2   1      120.77       96.10      6.63 o 
  -9  -2   1      103.35       99.43      6.31 o 
  -8  -2   1      435.11      411.28     11.27 o 
  -7  -2   1       24.48       18.95      3.03 o 
  -6  -2   1      873.02      920.44     14.48 o 
  -5  -2   1     4451.81     4732.58     30.85 o 
  -4  -2   1       53.15       51.33      2.19 o 
  -3  -2   1     4735.73     4759.27     74.26 o 
  -2  -2   1    18370.80     3279.18   6085.98 o 
  -1  -2   1     2599.86     2475.56     18.23 o 
   0  -2   1     7014.91     6657.23    201.16 o 
   1  -2   1      103.40       67.33     22.03 o 
   2  -2   1      462.84      302.71    116.52 o 
   3  -2   1      165.49      108.44     49.89 o 
   4  -2   1     1447.21      905.76    378.81 o 
   5  -2   1       79.99       71.98      5.28 o 
   6  -2   1      153.35      154.49      4.62 o 
   7  -2   1     2925.51     2997.01     68.60 o 
   8  -2   1       93.05       87.23      7.09 o 
   9  -2   1       20.55       17.12      4.51 o 
  10  -2   1      531.91      538.10     24.36 o 
  11  -2   1      104.96      105.78      9.71 o 
  12  -2   1       13.53       12.67      5.08 o 
  13  -2   1       52.08       61.51      9.39 o 
 -13  -1   1      100.13      108.80     11.22 o 
 -12  -1   1       89.38       75.52     12.84 o 
 -11  -1   1       54.86       55.55      7.69 o 
 -10  -1   1        0.14        0.01      2.50 o 
  -9  -1   1      116.56      118.17      8.38 o 
  -8  -1   1        4.93        5.60      2.14 o 
  -7  -1   1      105.04      109.37      5.39 o 
  -6  -1   1      192.38      188.26      4.66 o 
  -5  -1   1     1424.38     1503.11     12.52 o 
  -4  -1   1     5964.26     6151.42     29.02 o 
  -3  -1   1     6449.55     6286.02    110.00 o 
  -2  -1   1     5943.31     2296.94   1828.07 o 
  -1  -1   1      661.57      406.64    158.27 o 
   1  -1   1      343.71      318.81      4.71 o 
   2  -1   1       13.09       13.56      1.09 o 
   3  -1   1     1166.48     1146.29     12.11 o 
   4  -1   1       25.11       26.68      1.83 o 
   5  -1   1        7.17        9.15      1.47 o 
   6  -1   1       66.70       60.42      3.02 o 
   7  -1   1       65.15       67.48      4.95 o 
   8  -1   1       76.94       70.85      4.89 o 
   9  -1   1      104.66      103.20      8.16 o 
  10  -1   1      128.47      124.99     13.31 o 
  11  -1   1       23.65       13.27      4.72 o 
  12  -1   1       52.72       72.54      9.13 o 
  13  -1   1       23.00       29.38      7.21 o 
 -13   0   1       20.20       28.37      6.79 o 
 -12   0   1      170.55      173.39     12.08 o 
 -11   0   1        0.14        1.77      2.96 o 
 -10   0   1        5.32        7.11      3.66 o 
  -9   0   1      190.93      175.51      9.97 o 
  -8   0   1      153.77      151.93      6.51 o 
  -7   0   1      452.69      490.96      8.27 o 
  -6   0   1       62.95       55.66      2.74 o 
  -5   0   1       73.73       80.49      2.94 o 
  -4   0   1      263.61      240.11      4.41 o 
  -3   0   1     1464.86     1611.38     11.95 o 
  -2   0   1     6782.77     3152.98   1880.87 o 
   1   0   1        6.78        6.90      0.90 o 
   2   0   1     3850.17     3767.61     46.98 o 
   3   0   1      295.08      307.97      4.44 o 
   4   0   1      253.23      283.64      4.79 o 
   5   0   1     1186.44     1269.22     19.74 o 
   6   0   1     1220.18     1332.95     23.04 o 
   7   0   1      107.35      105.24      5.48 o 
   8   0   1       69.18       65.69      4.94 o 
   9   0   1      463.35      424.85     16.59 o 
  10   0   1        0.03        0.44      2.89 o 
  11   0   1      132.90      132.24     10.49 o 
  12   0   1        1.26        0.95      2.99 o 
 -13   1   1       14.69        9.07      4.36 o 
 -12   1   1       12.65       14.35      4.89 o 
 -11   1   1      189.25      175.36     11.34 o 
 -10   1   1      237.06      232.66     12.21 o 
  -9   1   1        0.77        0.71      2.20 o 
  -8   1   1        0.30        0.00      1.41 o 
  -7   1   1       30.27       26.68      2.35 o 
  -6   1   1      354.47      253.86     91.07 o 
  -5   1   1       73.94       52.19     20.31 o 
  -4   1   1      559.72      550.66      6.50 o 
  -3   1   1      464.54      461.52      5.08 o 
  -2   1   1     9258.34     8910.04     52.71 o 
  -1   1   1     2936.54     2993.13     60.58 o 
   0   1   1        0.00        1.17      0.69 o 
   1   1   1     3002.35     3020.71     14.80 o 
   2   1   1        1.61        0.34      0.85 o 
   3   1   1      568.66      590.90      8.86 o 
   4   1   1       13.55        7.03      1.72 o 
   5   1   1     3043.97     3403.89     54.84 o 
   6   1   1      103.32      123.21      5.60 o 
   7   1   1      275.27      281.56      8.89 o 
   8   1   1      124.12      109.83      6.20 o 
   9   1   1        0.32        0.10      2.01 o 
  10   1   1        0.16        1.32      2.47 o 
  11   1   1       12.09       16.34      5.01 o 
  12   1   1        8.24       19.97      5.48 o 
 -13   2   1       29.11       27.31      6.60 o 
 -12   2   1       20.92       25.82      6.08 o 
 -11   2   1       88.05       81.87      9.07 o 
 -10   2   1       76.31       87.36      8.14 o 
  -9   2   1       64.68       64.95      6.78 o 
  -8   2   1        4.38        5.47      2.04 o 
  -7   2   1       21.26       20.56      2.06 o 
  -6   2   1     1189.47     1209.08     18.78 o 
  -5   2   1      248.13      234.14      6.62 o 
  -4   2   1     2426.52     2527.08     20.06 o 
  -3   2   1     2699.90     2654.41     19.25 o 
  -2   2   1     4721.06     4837.89     51.75 o 
  -1   2   1     2592.04     2620.17     13.53 o 
   0   2   1       75.17       77.23      2.16 o 
   1   2   1     2405.86     1553.77    514.70 o 
   2   2   1      982.59      976.78      8.11 o 
   3   2   1      555.16      578.31     10.68 o 
   4   2   1      118.64      133.69      5.17 o 
   5   2   1      641.93      651.88     11.99 o 
   6   2   1      348.78      323.96      9.22 o 
   7   2   1       77.57       77.29      5.16 o 
   8   2   1       33.63       32.37      4.22 o 
   9   2   1        0.19        0.87      2.08 o 
  10   2   1      233.54      234.87     10.39 o 
  11   2   1        6.42        8.91      4.43 o 
  12   2   1       52.99       55.13      8.58 o 
 -13   3   1        3.26        0.30      3.86 o 
 -12   3   1        7.19        6.03      4.15 o 
 -11   3   1       94.83       92.43      8.72 o 
 -10   3   1      164.48      151.51      9.96 o 
  -9   3   1        2.07        4.43      2.34 o 
  -8   3   1       52.36       57.27      4.47 o 
  -7   3   1      118.06      117.22      5.60 o 
  -6   3   1      731.76      736.96     12.69 o 
  -5   3   1      860.34      890.66     13.03 o 
  -4   3   1       12.93       21.13      2.32 o 
  -3   3   1       12.85       17.77      1.97 o 
  -2   3   1      699.44      685.01      6.91 o 
  -1   3   1     1483.75     1438.68     16.74 o 
   0   3   1     1628.77     1543.92     11.27 o 
   1   3   1      544.23      593.09      7.60 o 
   2   3   1     2020.33     2145.17     18.90 o 
   3   3   1      122.60      114.76      3.02 o 
   4   3   1     1359.21     1515.71     21.84 o 
   5   3   1      706.38      727.71     13.24 o 
   6   3   1      134.45      138.59      6.47 o 
   7   3   1      152.63      153.38      7.23 o 
   8   3   1      465.05      416.79     12.34 o 
   9   3   1      118.72      115.69      7.29 o 
  10   3   1       39.66       34.81      5.23 o 
  11   3   1       22.58       25.74      5.02 o 
  12   3   1       36.84       46.69      8.39 o 
 -13   4   1        5.44        2.86      4.46 o 
 -12   4   1      121.16      118.65     10.24 o 
 -11   4   1        5.44        5.11      3.76 o 
 -10   4   1       58.25       54.45      7.02 o 
  -9   4   1       51.31       50.32      4.90 o 
  -8   4   1       90.47       92.21      5.59 o 
  -7   4   1       11.91        8.77      2.68 o 
  -6   4   1      118.86      132.94      5.72 o 
  -5   4   1      370.73      402.93      9.17 o 
  -4   4   1       22.93       16.45      2.27 o 
  -3   4   1      678.98      672.83      8.99 o 
  -2   4   1     3341.22     3366.42     40.22 o 
  -1   4   1      427.36      429.08      6.33 o 
   0   4   1       68.19       76.19      2.86 o 
   1   4   1      982.66     1040.86     10.45 o 
   2   4   1     1131.26      690.99    317.29 o 
   3   4   1     1195.37     1195.84     14.57 o 
   4   4   1       34.26       34.24      2.91 o 
   5   4   1       50.65       45.98      4.13 o 
   6   4   1      107.45      119.89      6.37 o 
   7   4   1      578.31      559.53     13.93 o 
   8   4   1      115.81      107.21      6.89 o 
   9   4   1       20.53       17.83      4.02 o 
  10   4   1        1.17        3.65      3.06 o 
  11   4   1       22.47       30.96      5.64 o 
 -13   5   1       34.78       32.39      7.45 o 
 -12   5   1       73.99       71.23      9.05 o 
 -11   5   1        1.65        3.46      3.63 o 
 -10   5   1      302.47      281.01     10.71 o 
  -9   5   1        8.77        7.57      2.69 o 
  -8   5   1        0.02        3.02      2.18 o 
  -7   5   1      132.46      125.55      6.28 o 
  -6   5   1        7.12        9.43      2.29 o 
  -5   5   1      384.00      411.22      9.76 o 
  -4   5   1       19.52       26.19      1.82 o 
  -3   5   1       22.83       28.94      2.12 o 
  -2   5   1       57.45       66.92      2.94 o 
  -1   5   1        6.84       15.36      1.74 o 
   0   5   1      178.25      201.62      6.93 o 
   1   5   1      345.71      348.12      7.11 o 
   2   5   1      101.79       85.57      3.49 o 
   3   5   1      193.11      207.67      4.84 o 
   4   5   1       51.97       53.36      3.74 o 
   5   5   1      937.57      906.43     14.16 o 
   6   5   1        0.42        0.00      1.57 o 
   7   5   1      135.79      124.68      6.24 o 
   8   5   1       75.65       69.47      7.71 o 
   9   5   1      108.59      111.11      7.84 o 
  10   5   1        0.78        4.15      3.20 o 
  11   5   1       97.36       93.63      8.50 o 
 -13   6   1        2.31        7.91      4.89 o 
 -12   6   1       23.24       27.61      6.72 o 
 -11   6   1       12.28       20.70      5.71 o 
 -10   6   1      223.62      192.72      9.25 o 
  -9   6   1       15.95       19.90      3.85 o 
  -8   6   1      100.57       88.48      7.38 o 
  -7   6   1        2.18        1.99      1.94 o 
  -6   6   1       30.31       26.30      3.48 o 
  -5   6   1       50.44       52.19      4.17 o 
  -4   6   1      250.56      256.43      7.75 o 
  -3   6   1     1024.78     1039.43     12.38 o 
  -2   6   1      742.22      775.35     11.50 o 
  -1   6   1      356.52      382.64      7.28 o 
   0   6   1      931.41      995.59     12.92 o 
   1   6   1       11.13       12.71      1.88 o 
   2   6   1     1225.40     1322.91     20.88 o 
   3   6   1       10.49       10.12      2.30 o 
   4   6   1       37.25       36.71      3.94 o 
   5   6   1        7.55        3.10      1.82 o 
   6   6   1        7.44        6.80      2.34 o 
   7   6   1      137.37      125.01      6.55 o 
   8   6   1       51.61       52.49      5.16 o 
   9   6   1       15.80       11.75      3.40 o 
  10   6   1      125.41      131.55      7.92 o 
 -12   7   1       56.94       67.46      9.15 o 
 -11   7   1        0.02        0.01      2.59 o 
 -10   7   1       11.43       13.03      3.66 o 
  -9   7   1      137.44      126.28      7.53 o 
  -8   7   1       32.61       35.19      4.49 o 
  -7   7   1      135.37      121.12      7.34 o 
  -6   7   1       61.31       66.99      5.13 o 
  -5   7   1       83.67       80.78      5.11 o 
  -4   7   1        0.08        0.00      1.32 o 
  -3   7   1        2.12        0.13      1.10 o 
  -2   7   1      297.90      297.96      7.04 o 
  -1   7   1       64.38       65.42      3.51 o 
   0   7   1      391.55      430.85      8.48 o 
   1   7   1      258.91      284.49      7.06 o 
   2   7   1       83.93       89.48      4.23 o 
   3   7   1        5.63        5.09      2.11 o 
   4   7   1       27.94       29.04      3.88 o 
   5   7   1       79.86       74.52      5.78 o 
   6   7   1       20.62       24.06      3.66 o 
   7   7   1       21.53       15.59      3.30 o 
   8   7   1        4.63        1.82      2.86 o 
   9   7   1       69.98       58.12      7.02 o 
 -12   8   1       11.17       14.08      6.02 o 
 -11   8   1       17.03       24.73      4.95 o 
 -10   8   1        0.40        0.43      2.56 o 
  -9   8   1       23.03       17.95      3.89 o 
  -8   8   1      102.85      107.27      7.21 o 
  -7   8   1        3.61        5.45      2.61 o 
  -6   8   1      147.58      135.90      6.96 o 
  -5   8   1       21.83       20.95      3.50 o 
  -4   8   1      393.25      402.67     11.78 o 
  -3   8   1      158.66      142.83      6.46 o 
  -2   8   1       67.50       70.15      3.97 o 
  -1   8   1       49.77       55.19      3.63 o 
   0   8   1        0.39        1.60      1.45 o 
   1   8   1      162.76      160.84      5.82 o 
   2   8   1      480.25      498.68     15.72 o 
   3   8   1        7.92        6.38      3.08 o 
   4   8   1      121.51      128.29     10.65 o 
   5   8   1      247.87      224.42     12.11 o 
   6   8   1       57.23       66.23      7.93 o 
   7   8   1       34.86       35.81      6.82 o 
   8   8   1        0.09        1.15      3.68 o 
   9   8   1       68.65       90.00     10.68 o 
 -11   9   1       82.21      100.37      8.56 o 
 -10   9   1       69.10       75.39      7.18 o 
  -9   9   1       52.93       47.91      5.85 o 
  -8   9   1       11.30       11.40      3.40 o 
  -7   9   1      229.61      218.66      9.50 o 
  -6   9   1       91.38       87.36      6.12 o 
  -5   9   1        5.08        6.03      3.37 o 
  -4   9   1      115.98       99.80     13.28 o 
  -3   9   1      145.26      144.71      9.13 o 
  -2   9   1      185.39      191.14      7.71 o 
  -1   9   1        0.35        0.66      1.79 o 
   0   9   1      114.03      116.39      6.32 o 
   1   9   1      162.40      171.35      7.68 o 
   2   9   1      301.08      270.81     14.54 o 
   3   9   1       45.77       49.08      6.48 o 
   4   9   1       20.45       18.75      4.80 o 
   5   9   1      135.70      144.46     10.45 o 
   6   9   1        0.44        2.05      3.19 o 
   7   9   1      128.02      120.27     10.88 o 
   8   9   1       41.64       57.02      8.92 o 
 -10  10   1       18.50       14.49      5.42 o 
  -9  10   1      123.03      111.54     10.61 o 
  -8  10   1       48.25       45.43      7.37 o 
  -7  10   1       16.60       17.42      4.94 o 
  -6  10   1       13.15       15.75      4.84 o 
  -5  10   1       24.88       29.83      5.83 o 
  -4  10   1      411.73      390.60     27.06 o 
  -3  10   1       39.03       31.91      5.65 o 
  -2  10   1       14.24       12.86      4.12 o 
  -1  10   1        0.04        0.00      1.85 o 
   0  10   1      179.04      167.84      8.04 o 
   1  10   1      112.16      124.52      8.98 o 
   2  10   1       40.04       40.25      6.39 o 
   3  10   1      125.41      134.92      9.90 o 
   4  10   1       10.70        8.94      3.82 o 
   5  10   1        4.70        1.83      3.27 o 
   6  10   1      110.26      132.85     10.96 o 
  -9  11   1       95.48       98.91     10.58 o 
  -8  11   1        2.53        2.86      3.72 o 
  -7  11   1       17.85       21.00      5.62 o 
  -6  11   1       96.56      109.42      9.80 o 
  -5  11   1        1.70        2.45      3.46 o 
  -4  11   1       25.72       31.80      6.24 o 
  -3  11   1        2.11        1.25      2.89 o 
  -2  11   1        2.82        6.15      3.46 o 
  -1  11   1        0.71        0.00      2.72 o 
   0  11   1       39.13       42.67      5.21 o 
   1  11   1      121.23      107.19      9.79 o 
   2  11   1       77.30       90.04      9.08 o 
   3  11   1       12.45       18.28      5.40 o 
   4  11   1        8.99        9.09      4.52 o 
   5  11   1       77.44       86.18      9.95 o 
  -8  12   1        0.40        1.89      3.80 o 
  -7  12   1        7.79        7.42      4.49 o 
  -6  12   1        8.57       15.02      5.29 o 
  -5  12   1      164.13      194.86     12.75 o 
  -4  12   1        6.08        9.27      4.62 o 
  -3  12   1       10.18       17.27      5.32 o 
  -2  12   1        4.60        4.33      3.73 o 
  -1  12   1        6.38        4.01      3.55 o 
   0  12   1        3.41        1.01      5.40 o 
   1  12   1      144.82      162.57     11.45 o 
   2  12   1        0.28        4.43      3.97 o 
   3  12   1       11.49       14.37      5.38 o 
  -6  13   1        0.02        3.32      4.35 o 
  -5  13   1        9.51       13.94      5.35 o 
  -4  13   1        6.13        5.02      4.53 o 
  -3  13   1       11.88       15.59      5.32 o 
  -2  13   1        0.67        0.00      3.58 o 
  -1  13   1        0.89        1.80      5.83 o 
   0  13   1        0.05        0.00      4.68 o 
   1  13   1       28.98       33.03     10.58 o 
   1 -14   2       70.15       81.18     10.09 o 
   2 -14   2       93.41       96.55     10.69 o 
   3 -14   2        2.44        4.98      4.65 o 
  -3 -13   2        1.10        3.15      4.02 o 
  -2 -13   2        2.18        4.35      4.07 o 
  -1 -13   2        2.60        2.08      3.64 o 
   0 -13   2        2.14        2.58      3.76 o 
   1 -13   2        1.56        3.81      3.71 o 
   2 -13   2       60.42       66.13     12.16 o 
   3 -13   2       49.54       55.05      8.32 o 
   4 -13   2       53.48       51.17      8.32 o 
   5 -13   2       27.67       28.75      6.74 o 
   6 -13   2       48.92       49.68      8.65 o 
  -5 -12   2       73.25       79.88     10.07 o 
  -4 -12   2       29.62       23.10      6.26 o 
  -3 -12   2       60.38       77.27      9.21 o 
  -2 -12   2        0.08        4.43      3.46 o 
  -1 -12   2       22.31       24.22      5.65 o 
   0 -12   2       19.67       23.61      4.40 o 
   1 -12   2        6.90        3.35      3.51 o 
   2 -12   2        0.39        1.78      3.17 o 
   3 -12   2       16.68       17.37      5.11 o 
   4 -12   2      121.58      118.02     10.10 o 
   5 -12   2        5.23        5.61      4.20 o 
   6 -12   2        0.04        0.12      3.51 o 
   7 -12   2      142.53      171.51     12.69 o 
   8 -12   2        0.76        0.73      3.55 o 
  -7 -11   2        0.00        0.00      3.57 o 
  -6 -11   2       91.05      103.47     10.78 o 
  -5 -11   2      504.65      518.33     34.72 o 
  -4 -11   2       87.77       69.96      8.64 o 
  -3 -11   2       32.95       44.17      7.01 o 
  -2 -11   2       38.83       48.76      7.06 o 
  -1 -11   2        4.53        6.46      2.88 o 
   0 -11   2      157.94      131.54      7.59 o 
   1 -11   2       44.41       50.30      5.27 o 
   2 -11   2       21.89       31.57      5.93 o 
   3 -11   2       17.14       11.39      4.21 o 
   4 -11   2       64.77       72.49      8.23 o 
   5 -11   2        0.32        2.25      3.26 o 
   6 -11   2       10.92        9.00      4.20 o 
   7 -11   2      102.98      111.96     10.18 o 
   8 -11   2        4.27        3.79      3.66 o 
   9 -11   2       61.34       80.95      9.99 o 
  -8 -10   2        1.77        0.00      3.49 o 
  -7 -10   2       12.19       15.04      5.14 o 
  -6 -10   2       30.83       22.53      5.65 o 
  -5 -10   2       77.11       61.63      7.92 o 
  -4 -10   2      119.02      112.25      9.05 o 
  -3 -10   2      445.80      423.46     16.43 o 
  -2 -10   2       18.15       10.06      3.02 o 
  -1 -10   2       81.62       75.41      5.93 o 
   0 -10   2       16.98       15.36      3.27 o 
   1 -10   2       63.59       65.64      5.47 o 
   2 -10   2       26.45       26.05      5.18 o 
   3 -10   2       95.07      101.33      8.11 o 
   4 -10   2      316.29      293.62     14.86 o 
   5 -10   2      255.82      237.07     12.62 o 
   6 -10   2        4.92        7.76      3.76 o 
   7 -10   2       26.24       27.39      6.00 o 
   8 -10   2        0.35        0.19      3.13 o 
   9 -10   2       19.54       15.14      5.16 o 
  10 -10   2       66.81       66.50      9.07 o 
  -9  -9   2        2.80        2.13      4.32 o 
  -8  -9   2       46.34       50.81      8.09 o 
  -7  -9   2       21.78       18.42      5.29 o 
  -6  -9   2      101.97      113.59      9.36 o 
  -5  -9   2        2.08        1.48      2.90 o 
  -4  -9   2      290.26      260.10     16.01 o 
  -3  -9   2      236.39      228.65     11.50 o 
  -2  -9   2      287.20      290.69      9.74 o 
  -1  -9   2      155.72      169.75      7.49 o 
   0  -9   2      188.86      160.52      7.22 o 
   1  -9   2        0.82        0.54      1.64 o 
   2  -9   2      517.36      507.14     12.32 o 
   3  -9   2     1021.73      979.20     40.44 o 
   4  -9   2      129.48      139.31      9.13 o 
   5  -9   2      293.55      257.33     12.34 o 
   6  -9   2        1.18        0.84      2.59 o 
   7  -9   2       40.19       36.31      6.28 o 
   8  -9   2        0.85        3.42      3.26 o 
   9  -9   2       45.91       49.99      7.61 o 
  10  -9   2        0.91        0.00      2.63 o 
  11  -9   2      183.53      190.62     19.21 o 
 -10  -8   2       30.20       38.64      6.34 o 
  -9  -8   2       44.21       50.07      6.64 o 
  -8  -8   2       15.94       17.70      5.24 o 
  -7  -8   2       21.66       16.96      4.74 o 
  -6  -8   2       69.45       73.44      7.86 o 
  -5  -8   2     1016.91      988.12     37.06 o 
  -4  -8   2      672.21      677.78     19.13 o 
  -3  -8   2       22.34       25.10      3.42 o 
  -2  -8   2      138.12      141.44      6.54 o 
  -1  -8   2      104.86      102.11      5.49 o 
   0  -8   2       58.95       58.40      4.43 o 
   1  -8   2      143.36      141.28      6.29 o 
   2  -8   2       60.56       53.11      4.21 o 
   3  -8   2      142.79      134.14      6.02 o 
   4  -8   2      419.48      388.76     13.84 o 
   5  -8   2        4.93       13.12      5.43 o 
   6  -8   2      983.40      979.09     17.91 o 
   7  -8   2        0.01        1.12      2.27 o 
   8  -8   2       38.60       48.63      5.37 o 
   9  -8   2        0.64        0.99      2.48 o 
  10  -8   2        2.83        6.45      3.18 o 
  11  -8   2       28.48       40.43      7.46 o 
 -10  -7   2        0.04        0.00      2.84 o 
  -9  -7   2        4.86        5.66      3.01 o 
  -8  -7   2       10.15       10.63      3.37 o 
  -7  -7   2        0.07        0.00      2.02 o 
  -6  -7   2       22.06       23.31      4.02 o 
  -5  -7   2      157.54      168.90      9.64 o 
  -4  -7   2      261.61      247.65     10.94 o 
  -3  -7   2       26.19       19.29      2.87 o 
  -2  -7   2      656.85      660.12     12.71 o 
  -1  -7   2        1.20        0.00      1.33 o 
   0  -7   2     1249.24     1352.86     39.59 o 
   1  -7   2       18.59       14.41      2.46 o 
   2  -7   2       65.12       79.52      3.47 o 
   3  -7   2      319.66      303.70      8.21 o 
   4  -7   2      435.41      433.93     16.41 o 
   5  -7   2      252.28      249.72      8.33 o 
   6  -7   2      196.22      193.53      7.86 o 
   7  -7   2      234.30      218.58      8.85 o 
   8  -7   2       88.98       97.08      6.54 o 
   9  -7   2      364.96      338.32     11.98 o 
  10  -7   2        2.82        4.36      3.50 o 
  11  -7   2        0.28        1.13      3.29 o 
  12  -7   2       10.73       16.60      7.66 o 
 -11  -6   2        4.69        1.63      3.30 o 
 -10  -6   2        4.31        9.16      3.44 o 
  -9  -6   2       24.72       28.90      4.73 o 
  -8  -6   2       44.80       43.78      4.41 o 
  -7  -6   2        1.54        1.48      1.90 o 
  -6  -6   2        3.57        2.37      1.80 o 
  -5  -6   2        9.25        7.69      1.99 o 
  -4  -6   2      856.14      907.53     16.64 o 
  -3  -6   2     1720.90     1820.84     33.96 o 
  -2  -6   2      215.59      169.24      5.62 o 
  -1  -6   2       10.90        7.85      1.34 o 
   0  -6   2      219.76      235.27      4.68 o 
   1  -6   2      657.63      719.89     15.24 o 
   2  -6   2      358.81      358.15      6.50 o 
   3  -6   2      109.39       93.25      4.14 o 
   4  -6   2        0.02        0.28      0.88 o 
   5  -6   2        5.03        5.46      2.01 o 
   6  -6   2        0.01        2.25      1.84 o 
   7  -6   2        1.27        5.38      2.39 o 
   8  -6   2      494.82      452.15     12.69 o 
   9  -6   2      225.77      201.77      9.12 o 
  10  -6   2       33.45       37.00      6.46 o 
  11  -6   2       61.12       72.54     12.52 o 
  12  -6   2       88.09       95.56     10.40 o 
 -12  -5   2       35.09       40.59      9.00 o 
 -11  -5   2       10.25       11.15      3.82 o 
 -10  -5   2       26.50       35.94      5.30 o 
  -9  -5   2       74.00       74.92      6.33 o 
  -8  -5   2      203.74      204.21      8.79 o 
  -7  -5   2      212.90      218.52     10.03 o 
  -6  -5   2      224.60      230.47      7.12 o 
  -5  -5   2      546.13      532.45     11.46 o 
  -4  -5   2        1.16        1.74      0.91 o 
  -3  -5   2      331.01      347.06      6.46 o 
  -2  -5   2       85.76       59.26      2.67 o 
  -1  -5   2     4688.06     5130.48     95.35 o 
   0  -5   2       32.43       40.47      1.88 o 
   1  -5   2      709.58      751.96     17.59 o 
   2  -5   2        0.71        1.57      0.72 o 
   3  -5   2     1337.16     1459.58     13.26 o 
   4  -5   2       19.01        9.41      5.68 o 
   5  -5   2      236.66      222.02      5.62 o 
   6  -5   2       77.55       76.67      4.79 o 
   7  -5   2       45.03       44.57      4.31 o 
   8  -5   2      342.37      302.15     10.12 o 
   9  -5   2        0.35        1.59      2.61 o 
  10  -5   2      114.80       93.62     12.66 o 
  11  -5   2       35.07       25.48      6.10 o 
  12  -5   2        4.31        2.05      3.69 o 
 -12  -4   2        0.72        0.00      3.44 o 
 -11  -4   2       23.72       30.00      5.12 o 
 -10  -4   2       59.31       53.26      5.78 o 
  -9  -4   2       46.77       47.76      5.27 o 
  -8  -4   2      213.62      216.49      8.68 o 
  -7  -4   2      324.36      304.29      9.53 o 
  -6  -4   2       45.03       50.39      4.17 o 
  -5  -4   2      823.64      892.86     10.68 o 
  -4  -4   2      169.76      119.41     38.66 o 
  -3  -4   2      107.62      125.26      3.43 o 
  -2  -4   2      186.54      211.98      4.30 o 
  -1  -4   2    10410.85    10509.96    200.22 o 
   0  -4   2     2472.81     2521.54     38.10 o 
   1  -4   2      716.09      733.26     11.68 o 
   2  -4   2     1178.33     1157.44     21.25 o 
   3  -4   2       37.70       38.06      2.31 o 
   4  -4   2     1109.91     1181.33     17.70 o 
   5  -4   2      335.77      190.90     77.37 o 
   6  -4   2       97.14      104.04      5.28 o 
   7  -4   2      110.45      105.20      5.66 o 
   8  -4   2      279.61      256.46      9.28 o 
   9  -4   2      162.12      137.73     13.17 o 
  10  -4   2       28.95       33.48      6.10 o 
  11  -4   2        0.89        2.83      5.65 o 
  12  -4   2        6.67        6.68      4.35 o 
 -12  -3   2       12.57       16.49      5.47 o 
 -11  -3   2       83.95       74.85      8.60 o 
 -10  -3   2       81.14       76.23      6.32 o 
  -9  -3   2      190.48      190.02      8.46 o 
  -8  -3   2       38.03       38.16      4.26 o 
  -7  -3   2       94.68      101.16      5.58 o 
  -6  -3   2      372.00      368.72      8.92 o 
  -5  -3   2      970.94      986.41     10.79 o 
  -4  -3   2      381.45      241.05    106.75 o 
  -3  -3   2      187.57      184.90      3.77 o 
  -2  -3   2     1934.54     2007.85     17.82 o 
  -1  -3   2       16.75       10.71      1.45 o 
   0  -3   2      538.98      583.18      8.90 o 
   1  -3   2     2108.85     1815.40    181.76 o 
   2  -3   2       15.79       18.58      1.49 o 
   3  -3   2     5967.98     6191.15     67.79 o 
   4  -3   2      469.85      521.35     11.37 o 
   5  -3   2     1282.96     1465.06     14.06 o 
   6  -3   2       67.88       73.12      5.98 o 
   7  -3   2      173.25      172.28      5.55 o 
   8  -3   2       39.84       37.31      5.39 o 
   9  -3   2     1702.66     1683.94     44.54 o 
  10  -3   2        5.63        8.52      3.88 o 
  11  -3   2        2.32        6.62      3.70 o 
  12  -3   2        2.45        3.07      3.99 o 
 -13  -2   2       92.41       87.94     10.33 o 
 -12  -2   2        0.01        0.00      3.40 o 
 -11  -2   2      223.53      210.13     12.52 o 
 -10  -2   2        5.32        6.46      2.85 o 
  -9  -2   2       42.82       35.51      4.25 o 
  -8  -2   2      219.91      218.78      8.14 o 
  -7  -2   2        0.12        1.02      1.45 o 
  -6  -2   2      105.76      129.49      4.08 o 
  -5  -2   2      213.46      243.00      5.17 o 
  -4  -2   2       33.48       13.87      8.51 o 
  -3  -2   2     5616.44     5810.39     41.07 o 
  -2  -2   2     1549.69     1610.29      9.75 o 
  -1  -2   2      346.15      387.76      4.25 o 
   0  -2   2     3928.50     3912.12     21.18 o 
   1  -2   2       82.34       62.39      5.39 o 
   2  -2   2      252.70      259.34      4.38 o 
   3  -2   2       55.59       50.00      2.38 o 
   4  -2   2      118.65       93.24      3.84 o 
   5  -2   2       36.97       37.94      2.52 o 
   6  -2   2      724.13      754.71     15.55 o 
   7  -2   2      798.32      779.36     13.42 o 
   8  -2   2       42.69       43.76      4.27 o 
   9  -2   2       17.83       17.20      4.57 o 
  10  -2   2        0.09        0.00      2.72 o 
  11  -2   2       11.64        6.62      4.08 o 
  12  -2   2       55.66       73.97      9.60 o 
 -13  -1   2        3.50        3.44      4.53 o 
 -12  -1   2      220.13      221.50     18.49 o 
 -11  -1   2       85.39       77.57     12.02 o 
 -10  -1   2      128.96      125.79      9.29 o 
  -9  -1   2        7.55        8.04      2.61 o 
  -8  -1   2      709.17      674.80     13.55 o 
  -7  -1   2        0.57        3.74      1.33 o 
  -6  -1   2       86.23       95.32      3.58 o 
  -5  -1   2     4544.85     4997.95     52.18 o 
  -4  -1   2      398.06      419.98      6.12 o 
  -3  -1   2     1461.66     1584.52     11.19 o 
  -2  -1   2     3159.54     3082.38     15.85 o 
  -1  -1   2     4828.26     2983.81    981.44 o 
   0  -1   2      494.22      476.84      5.24 o 
   1  -1   2      544.33      538.71      5.38 o 
   2  -1   2      416.69      356.58      4.98 o 
   3  -1   2      931.67      976.34     10.33 o 
   4  -1   2      789.89      855.97      9.43 o 
   5  -1   2      992.45     1064.15     11.41 o 
   6  -1   2       33.26       32.93      2.53 o 
   7  -1   2       90.80       92.02      6.26 o 
   8  -1   2      824.70      873.40     26.91 o 
   9  -1   2      135.08      119.70      8.94 o 
  10  -1   2      157.15      151.89     10.60 o 
  11  -1   2        0.14        0.00      2.86 o 
  12  -1   2       41.34       51.83      8.44 o 
 -13   0   2       34.30       37.64      7.39 o 
 -12   0   2       47.14       61.24     11.66 o 
 -11   0   2      228.37      241.73     13.11 o 
 -10   0   2        0.24        0.10      2.74 o 
  -9   0   2        1.19        0.43      2.17 o 
  -8   0   2        2.68        2.04      1.68 o 
  -7   0   2     1359.74     1492.19     26.11 o 
  -6   0   2      552.69      586.23      8.50 o 
  -5   0   2      118.68      114.34      3.90 o 
  -4   0   2     1149.63     1182.32     12.22 o 
  -3   0   2     1830.52     1822.47     11.81 o 
  -2   0   2       74.02       87.03      2.17 o 
  -1   0   2     1029.30     1038.66     14.09 o 
   0   0   2     1196.15     1263.01      9.65 o 
   1   0   2     2981.40     2911.21     14.49 o 
   2   0   2       22.81       24.23      1.50 o 
   3   0   2      662.27      635.90      7.10 o 
   4   0   2      236.22      249.46      4.78 o 
   5   0   2     1115.28     1116.41     27.57 o 
   6   0   2        1.57        1.54      1.50 o 
   7   0   2      125.85      114.95      5.93 o 
   8   0   2      424.27      411.06     12.83 o 
   9   0   2      219.47      213.65      9.06 o 
  10   0   2      172.08      176.02     11.26 o 
  11   0   2        9.52       10.75      4.34 o 
  12   0   2        6.97        8.74      4.78 o 
 -13   1   2        2.41        3.31      3.83 o 
 -12   1   2        0.19        3.65      3.61 o 
 -11   1   2       10.59       20.24      5.32 o 
 -10   1   2       34.05       31.83      5.72 o 
  -9   1   2        1.83        0.92      2.42 o 
  -8   1   2      365.16      358.79      9.65 o 
  -7   1   2       76.59       47.54     20.46 o 
  -6   1   2      849.74      697.79    189.17 o 
  -5   1   2      303.59      312.52      6.26 o 
  -4   1   2     5383.08     5545.28     60.71 o 
  -3   1   2     2605.74     2505.11     14.24 o 
  -2   1   2      530.06      490.83      5.11 o 
  -1   1   2      210.66      206.23     20.20 o 
   0   1   2      308.19      352.12      5.22 o 
   1   1   2      718.38      709.52      6.55 o 
   2   1   2       42.53       42.40      1.84 o 
   3   1   2      276.21      241.30      4.58 o 
   4   1   2      126.79      128.26      5.08 o 
   5   1   2      184.68      186.85      6.46 o 
   6   1   2       36.36       43.23      3.93 o 
   7   1   2       15.23       16.51      3.16 o 
   8   1   2      321.29      297.67     10.22 o 
   9   1   2       38.25       36.76      4.81 o 
  10   1   2       60.86       64.27      6.30 o 
  11   1   2        0.52        3.44      3.68 o 
  12   1   2       47.17       59.74      8.85 o 
 -13   2   2       71.19       90.95     10.20 o 
 -12   2   2       20.36       22.38      5.70 o 
 -11   2   2       12.57       11.33      4.32 o 
 -10   2   2      128.99      133.73      9.31 o 
  -9   2   2      803.11      801.68     15.50 o 
  -8   2   2       42.04       43.64      4.05 o 
  -7   2   2      103.65      101.66      6.00 o 
  -6   2   2     1115.61     1200.34     18.41 o 
  -5   2   2       29.96       35.31      2.99 o 
  -4   2   2     2232.84     2241.63     19.42 o 
  -3   2   2       34.19       27.44      1.66 o 
  -2   2   2     1475.59     1517.15     16.68 o 
  -1   2   2     2864.98     2862.30     30.67 o 
   0   2   2      408.17      451.96      5.53 o 
   1   2   2      227.25      204.72      4.03 o 
   2   2   2        6.82        5.16      0.97 o 
   3   2   2        6.61        4.28      0.85 o 
   4   2   2       68.26       64.70      3.94 o 
   5   2   2       18.79       26.83      3.18 o 
   6   2   2       94.44       99.68      5.59 o 
   7   2   2      156.46      161.83      7.39 o 
   8   2   2      213.77      203.88      8.79 o 
   9   2   2        1.35        0.00      2.37 o 
  10   2   2       25.95       34.12      5.07 o 
  11   2   2       59.43       58.19      8.41 o 
  12   2   2        1.81        5.62      4.59 o 
 -13   3   2        0.01        0.00      3.72 o 
 -12   3   2       50.89       58.96      8.23 o 
 -11   3   2       15.27       17.70      6.91 o 
 -10   3   2       62.92       74.45      7.71 o 
  -9   3   2     2338.45     2276.02     29.41 o 
  -8   3   2      144.57      137.91      6.44 o 
  -7   3   2        0.96        1.29      1.47 o 
  -6   3   2        2.23        2.49      1.43 o 
  -5   3   2       19.80       15.30      2.27 o 
  -4   3   2     1065.05     1039.59     13.32 o 
  -3   3   2     2830.88     2973.85     29.80 o 
  -2   3   2     1004.41     1129.93     12.71 o 
  -1   3   2     1849.25     1804.18     14.70 o 
   0   3   2       55.32       55.86      2.39 o 
   1   3   2      419.67      474.63      6.62 o 
   2   3   2      390.47      383.26      5.48 o 
   3   3   2     1401.73     1504.39     14.25 o 
   4   3   2      600.23      607.56     11.73 o 
   5   3   2      414.94      456.03     10.96 o 
   6   3   2       11.02       13.70      2.93 o 
   7   3   2        4.14        4.71      2.40 o 
   8   3   2        0.00        0.15      2.08 o 
   9   3   2       35.46       28.81      4.71 o 
  10   3   2       20.56       28.86      5.09 o 
  11   3   2       26.07       29.43      5.51 o 
 -13   4   2        0.38        0.00      3.46 o 
 -12   4   2      402.36      383.55     20.94 o 
 -11   4   2      216.86      242.53     13.31 o 
 -10   4   2      307.86      292.30     10.63 o 
  -9   4   2      289.13      264.13      9.64 o 
  -8   4   2       51.93       45.44      4.41 o 
  -7   4   2        0.06        0.52      1.41 o 
  -6   4   2      254.78      253.36      7.89 o 
  -5   4   2        0.67        0.56      1.18 o 
  -4   4   2      148.06      143.29      5.34 o 
  -3   4   2       29.22       36.36      2.11 o 
  -2   4   2        0.82        1.75      1.12 o 
  -1   4   2       93.63       93.11      3.30 o 
   0   4   2       55.30       65.60      2.89 o 
   1   4   2       95.46       92.93      3.43 o 
   2   4   2       94.56       50.09     22.94 o 
   3   4   2        7.25        9.97      1.39 o 
   4   4   2      850.93      839.68     12.49 o 
   5   4   2        2.55        2.30      1.74 o 
   6   4   2      301.86      294.97      9.91 o 
   7   4   2       50.87       62.03      5.55 o 
   8   4   2      444.36      440.46     13.53 o 
   9   4   2        3.96        3.92      2.71 o 
  10   4   2       36.89       33.26      5.40 o 
  11   4   2        0.38        2.40      3.14 o 
 -13   5   2       42.64       57.37      9.00 o 
 -12   5   2        6.56        7.59      4.54 o 
 -11   5   2        0.23        4.50      3.65 o 
 -10   5   2      264.18      230.84      9.78 o 
  -9   5   2        5.82       10.66      3.07 o 
  -8   5   2      497.06      464.65     12.30 o 
  -7   5   2       35.74       35.53      3.96 o 
  -6   5   2      124.36      132.52      6.11 o 
  -5   5   2        2.16        2.58      1.56 o 
  -4   5   2      179.39      187.55      5.60 o 
  -3   5   2      104.28       96.76      3.49 o 
  -2   5   2       28.62       36.52      2.46 o 
  -1   5   2      186.00      201.17      5.12 o 
   0   5   2       19.29       20.13      2.07 o 
   1   5   2      229.49      238.42      5.76 o 
   2   5   2      701.40      744.21     13.26 o 
   3   5   2       86.20       79.05      4.70 o 
   4   5   2       67.90       82.17      4.42 o 
   5   5   2       18.43       18.81      2.84 o 
   6   5   2        2.54        4.40      2.20 o 
   7   5   2      282.90      273.16      9.08 o 
   8   5   2       32.11       36.40      5.11 o 
   9   5   2        0.79        0.00      3.02 o 
  10   5   2        2.77        5.74      4.02 o 
 -13   6   2       16.52       16.85      6.11 o 
 -12   6   2        0.21        1.76      3.84 o 
 -11   6   2       16.58       20.18      4.32 o 
 -10   6   2        1.24        0.00      2.27 o 
  -9   6   2       17.81       19.07      4.71 o 
  -8   6   2      132.82      114.27      6.60 o 
  -7   6   2        1.93        4.80      2.14 o 
  -6   6   2      731.77      693.22     21.23 o 
  -5   6   2       89.51       83.52      6.71 o 
  -4   6   2      163.80      162.46      6.39 o 
  -3   6   2      225.20      226.59      5.71 o 
  -2   6   2        0.80        1.49      1.14 o 
  -1   6   2      236.34      214.34      5.70 o 
   0   6   2      484.08      488.21     10.23 o 
   1   6   2      434.29      447.06      8.46 o 
   2   6   2       82.37       85.44      3.98 o 
   3   6   2        0.13        0.11      1.46 o 
   4   6   2       64.13       59.41      4.90 o 
   5   6   2       15.20       15.90      2.76 o 
   6   6   2      152.54      137.23      6.50 o 
   7   6   2       26.04       27.82      3.94 o 
   8   6   2       23.45       31.79      4.48 o 
   9   6   2       23.40       34.05      4.87 o 
  10   6   2        0.06        2.72      3.08 o 
 -12   7   2      154.58      166.66     12.47 o 
 -11   7   2        8.77       13.04      3.92 o 
 -10   7   2        9.61       11.41      3.62 o 
  -9   7   2      310.31      295.09     11.13 o 
  -8   7   2      106.26      108.63      6.83 o 
  -7   7   2       11.79       15.63      3.37 o 
  -6   7   2        1.37        1.33      1.84 o 
  -5   7   2      310.67      309.63     14.88 o 
  -4   7   2      330.31      318.55      9.36 o 
  -3   7   2        3.90        4.33      1.57 o 
  -2   7   2     1189.21     1230.91     16.72 o 
  -1   7   2       58.36       61.91      3.53 o 
   0   7   2      532.39      572.11     10.14 o 
   1   7   2      574.74      581.58     14.49 o 
   2   7   2        2.07        1.70      1.76 o 
   3   7   2       50.16       49.07      4.64 o 
   4   7   2        0.08        0.52      1.99 o 
   5   7   2      236.67      233.23      9.54 o 
   6   7   2        1.55        2.27      2.43 o 
   7   7   2        0.01        0.54      2.18 o 
   8   7   2       55.45       45.90      5.28 o 
   9   7   2       11.84       17.27      4.78 o 
 -12   8   2        1.35        2.41      3.44 o 
 -11   8   2        9.97        9.13      3.80 o 
 -10   8   2      110.27      107.19      7.76 o 
  -9   8   2        3.10        1.59      2.53 o 
  -8   8   2       95.00       82.07      6.52 o 
  -7   8   2       34.50       40.41      4.87 o 
  -6   8   2      416.20      422.96     15.27 o 
  -5   8   2      135.27      126.61      6.68 o 
  -4   8   2       62.50       59.06      4.81 o 
  -3   8   2        6.97        4.99      2.23 o 
  -2   8   2        1.12        1.28      1.50 o 
  -1   8   2       40.52       40.06      3.42 o 
   0   8   2       54.70       47.52      3.63 o 
   1   8   2        0.02        0.64      1.43 o 
   2   8   2      236.56      225.83      8.64 o 
   3   8   2      119.46      123.01      6.83 o 
   4   8   2       13.02       10.19      3.09 o 
   5   8   2      234.02      234.83     12.62 o 
   6   8   2       17.31       15.87      4.88 o 
   7   8   2       16.52       13.78      4.86 o 
   8   8   2        3.12        0.00      3.94 o 
 -11   9   2       91.84      110.53     10.94 o 
 -10   9   2      180.61      170.37      9.68 o 
  -9   9   2        3.14        3.45      2.74 o 
  -8   9   2       12.86       15.65      3.79 o 
  -7   9   2       15.39       17.24      3.69 o 
  -6   9   2       33.99       34.01      4.58 o 
  -5   9   2      688.65      663.37     15.32 o 
  -4   9   2       32.53       31.97      4.21 o 
  -3   9   2       29.93       36.93      4.30 o 
  -2   9   2     1455.42     1447.84     27.30 o 
  -1   9   2        0.03        0.00      1.84 o 
   0   9   2        8.10        6.52      2.48 o 
   1   9   2      497.37      516.08     16.69 o 
   2   9   2        3.55        5.21      3.13 o 
   3   9   2       58.64       56.44      7.08 o 
   4   9   2      168.97      176.16     11.30 o 
   5   9   2       33.11       37.46      6.71 o 
   6   9   2       94.14       92.25     10.97 o 
   7   9   2      129.32      119.86     11.37 o 
 -10  10   2       31.68       38.71      7.53 o 
  -9  10   2      111.67      111.70     10.63 o 
  -8  10   2      147.16      147.35     13.67 o 
  -7  10   2       30.78       43.08      6.99 o 
  -6  10   2        1.17        1.39      2.90 o 
  -5  10   2      309.29      315.60     36.41 o 
  -4  10   2      865.00      894.40     51.60 o 
  -3  10   2      369.77      369.41     16.16 o 
  -2  10   2       45.79       52.72      6.74 o 
  -1  10   2       18.76       21.99      3.86 o 
   0  10   2       59.50       68.62      5.80 o 
   1  10   2       53.17       55.80      6.95 o 
   2  10   2       20.53       29.69      5.79 o 
   3  10   2       21.28       20.58      5.37 o 
   4  10   2       20.78       15.82      4.74 o 
   5  10   2       60.27       47.56      7.62 o 
   6  10   2       46.69       52.20      8.52 o 
  -9  11   2       78.27       81.11      9.81 o 
  -8  11   2        2.83        6.79      4.10 o 
  -7  11   2        6.08       13.26      4.87 o 
  -6  11   2        2.09        3.53      3.82 o 
  -5  11   2       66.30       79.29      8.69 o 
  -4  11   2      126.38      125.17      9.75 o 
  -3  11   2        7.95       10.34      4.15 o 
  -2  11   2       46.81       46.48      6.87 o 
  -1  11   2       28.71       32.17      5.97 o 
   0  11   2       20.37       26.52      5.64 o 
   1  11   2        0.02        3.05      3.31 o 
   2  11   2        2.51        1.26      3.10 o 
   3  11   2       17.04       18.92      5.58 o 
   4  11   2        2.56        6.29      4.31 o 
  -8  12   2        2.15        7.05      4.40 o 
  -7  12   2       95.09      107.94     10.99 o 
  -6  12   2       16.94       20.25      5.89 o 
  -5  12   2       55.11       50.34      7.96 o 
  -4  12   2       72.57       69.57      8.77 o 
  -3  12   2        3.23        1.34      3.79 o 
  -2  12   2       39.02       42.50      7.17 o 
  -1  12   2       59.71       68.58     12.23 o 
   0  12   2       71.18       66.20     12.16 o 
   1  12   2      153.02      164.00     16.26 o 
   2  12   2        0.18        4.05      4.26 o 
   3  12   2       19.53       23.54      6.41 o 
  -5  13   2       25.44       29.10      7.14 o 
  -4  13   2       21.29       30.84      7.17 o 
  -3  13   2        1.21        0.00      3.84 o 
  -2  13   2       36.55       37.28      7.45 o 
  -1  13   2       50.93       48.79     11.73 o 
   0  13   2        7.28        4.53      6.91 o 
   0 -14   3       19.35       25.98      9.35 o 
   1 -14   3        0.62        2.19      3.99 o 
   2 -14   3      133.13      163.95     13.13 o 
   3 -14   3        3.02        2.94      4.43 o 
  -3 -13   3       18.23       12.36      5.40 o 
  -2 -13   3       17.46       13.81      5.30 o 
  -1 -13   3       32.36       37.02      7.12 o 
   0 -13   3       28.40       35.96     10.47 o 
   1 -13   3        0.79        1.12      3.55 o 
   2 -13   3        2.43        1.13      3.64 o 
   3 -13   3       14.22       25.80      6.39 o 
   4 -13   3        8.22        5.95      4.11 o 
   5 -13   3       87.42       92.05     10.47 o 
   6 -13   3        0.46        0.00      3.79 o 
  -5 -12   3      179.51      164.98     12.57 o 
  -4 -12   3       26.05       22.30      5.80 o 
  -3 -12   3        0.08        0.03      3.39 o 
  -2 -12   3        3.79        4.19      3.61 o 
  -1 -12   3       31.69       39.84      5.34 o 
   0 -12   3        4.57        7.28      3.04 o 
   1 -12   3        9.12       12.51      4.40 o 
   2 -12   3        3.45        7.13      4.04 o 
   3 -12   3        9.61        6.76      3.94 o 
   4 -12   3       41.67       40.17      7.20 o 
   5 -12   3        0.09        2.70      3.27 o 
   6 -12   3       11.89       14.75      4.95 o 
   7 -12   3       42.25       61.25      8.80 o 
   8 -12   3       10.35        8.81      7.88 o 
  -7 -11   3       28.94       35.65      7.43 o 
  -6 -11   3       22.11       18.11      5.65 o 
  -5 -11   3        1.38        0.00      3.07 o 
  -4 -11   3       15.58       19.84      5.26 o 
  -3 -11   3       55.40       71.52      8.36 o 
  -2 -11   3        0.08        0.93      2.24 o 
  -1 -11   3       97.31       83.63      6.58 o 
   0 -11   3        0.25        0.01      2.09 o 
   1 -11   3       80.47       72.38      6.06 o 
   2 -11   3        4.61        3.30      3.18 o 
   3 -11   3        2.49        3.91      3.23 o 
   4 -11   3       16.54       17.34      4.73 o 
   5 -11   3       63.47       61.04      7.93 o 
   6 -11   3      481.09      442.37     18.39 o 
   7 -11   3        1.77        2.51      3.08 o 
   8 -11   3        0.21        1.68      3.20 o 
   9 -11   3       94.10       97.52     12.23 o 
  -8 -10   3       43.26       35.56      7.45 o 
  -7 -10   3        0.58        0.82      3.38 o 
  -6 -10   3        2.46        1.17      2.92 o 
  -5 -10   3       59.73       50.91      7.45 o 
  -4 -10   3      131.52      119.52     11.44 o 
  -3 -10   3        0.01        0.77      2.40 o 
  -2 -10   3      808.09      755.39     16.66 o 
  -1 -10   3      328.39      300.77     10.50 o 
   0 -10   3      264.81      288.79     11.29 o 
   1 -10   3      129.09      130.65      7.10 o 
   2 -10   3      223.97      199.08      8.45 o 
   3 -10   3        8.65       11.19      3.95 o 
   4 -10   3        8.84       12.43      4.09 o 
   5 -10   3       59.61       57.62      7.40 o 
   6 -10   3       59.62       75.48     15.18 o 
   7 -10   3       14.17       15.23      6.33 o 
   8 -10   3       42.04       50.32      7.73 o 
   9 -10   3        5.32        4.53      3.57 o 
  10 -10   3       27.15       29.30      6.67 o 
  -9  -9   3        2.90        0.00      3.48 o 
  -8  -9   3      177.41      195.88     13.05 o 
  -7  -9   3        4.65        3.39      3.43 o 
  -6  -9   3       65.97       86.78     12.45 o 
  -5  -9   3      111.40      105.76      8.66 o 
  -4  -9   3      462.14      474.91     16.87 o 
  -3  -9   3        7.60        9.42      2.76 o 
  -2  -9   3      147.14      125.76      6.66 o 
  -1  -9   3      217.89      228.46      8.64 o 
   0  -9   3      141.08      129.50      6.60 o 
   1  -9   3        1.25        1.63      1.72 o 
   2  -9   3       80.87       73.25      5.56 o 
   3  -9   3      211.61      212.33     10.79 o 
   4  -9   3       17.93       25.57      5.06 o 
   5  -9   3        3.51        5.29      3.10 o 
   6  -9   3      117.87      110.31      8.67 o 
   7  -9   3      486.02      424.63     16.87 o 
   8  -9   3        8.19        8.93      3.92 o 
   9  -9   3       86.77       79.50     10.15 o 
  10  -9   3        3.48        3.67      3.55 o 
 -10  -8   3        2.95        8.00      3.96 o 
  -9  -8   3       12.44       16.11      4.31 o 
  -8  -8   3        0.15        0.70      3.07 o 
  -7  -8   3       11.38       14.09      4.37 o 
  -6  -8   3        7.21       10.33      3.74 o 
  -5  -8   3      952.51      913.50     23.00 o 
  -4  -8   3        8.66        5.95      2.99 o 
  -3  -8   3     1445.36     1461.14     20.87 o 
  -2  -8   3       40.78       43.85      4.18 o 
  -1  -8   3      279.76      247.07      8.40 o 
   0  -8   3        0.52        0.67      1.41 o 
   1  -8   3        2.98        2.91      1.71 o 
   2  -8   3      572.67      577.70     12.44 o 
   3  -8   3       68.25       74.61      6.31 o 
   4  -8   3       28.26       33.41      5.13 o 
   5  -8   3      112.25      108.82      9.61 o 
   6  -8   3      153.45      115.84      8.44 o 
   7  -8   3       26.45       29.42      5.52 o 
   8  -8   3       17.50        8.42      3.92 o 
   9  -8   3        1.12        0.42      2.61 o 
  10  -8   3        1.93        1.08      4.17 o 
  11  -8   3        0.33        3.53      4.97 o 
 -11  -7   3       67.81       72.84      7.96 o 
 -10  -7   3        4.66        4.04      3.26 o 
  -9  -7   3        2.70        3.39      2.85 o 
  -8  -7   3      164.74      178.63      9.21 o 
  -7  -7   3      117.68      119.20      7.31 o 
  -6  -7   3      105.48      105.30      8.19 o 
  -5  -7   3      303.60      249.94     11.52 o 
  -4  -7   3      123.63      108.37      5.56 o 
  -3  -7   3      833.42      845.72     30.64 o 
  -2  -7   3       31.66       28.72      3.31 o 
  -1  -7   3       99.91       81.24      4.66 o 
   0  -7   3     1372.79     1441.05     18.72 o 
   1  -7   3       13.42       16.69      2.67 o 
   2  -7   3       64.06       71.49      4.35 o 
   3  -7   3      121.95       72.30     27.02 o 
   4  -7   3      507.01      515.18     11.08 o 
   5  -7   3       26.47       26.10      3.42 o 
   6  -7   3       16.04       10.55      2.80 o 
   7  -7   3      279.94      302.03     10.84 o 
   8  -7   3        7.75        9.76      3.14 o 
   9  -7   3      166.74      163.97     10.49 o 
  10  -7   3        2.13        1.03      3.08 o 
  11  -7   3        8.46        6.18      4.10 o 
 -11  -6   3       11.46       16.24      4.24 o 
 -10  -6   3       26.17       25.19      4.66 o 
  -9  -6   3       21.06       23.42      4.44 o 
  -8  -6   3       31.48       29.84      4.65 o 
  -7  -6   3      531.00      493.50     13.72 o 
  -6  -6   3     1058.77     1012.59     19.21 o 
  -5  -6   3       15.05       17.21      2.50 o 
  -4  -6   3       30.92       33.73      2.68 o 
  -3  -6   3       44.52       50.38      2.91 o 
  -2  -6   3     1145.50     1308.03     30.91 o 
  -1  -6   3      638.82      689.54     12.03 o 
   0  -6   3       14.52        9.88      2.00 o 
   1  -6   3       24.04       23.34      1.92 o 
   2  -6   3      348.95      367.69      8.36 o 
   3  -6   3      794.46      838.23     13.02 o 
   4  -6   3      234.89      248.79      6.22 o 
   5  -6   3       29.91       34.32      3.44 o 
   6  -6   3       17.24       16.69      3.04 o 
   7  -6   3        6.94        4.63      2.34 o 
   8  -6   3       44.74       34.10      4.44 o 
   9  -6   3        0.43        1.92      2.82 o 
  10  -6   3        3.76        6.36      3.72 o 
  11  -6   3        1.41        3.03      3.81 o 
  12  -6   3       21.56       21.39      6.23 o 
 -12  -5   3       57.01       56.63     12.45 o 
 -11  -5   3       26.86       21.80      4.62 o 
 -10  -5   3       16.68       11.69      3.66 o 
  -9  -5   3        3.52        6.02      2.68 o 
  -8  -5   3      300.88      320.13     10.66 o 
  -7  -5   3      167.08      153.52      6.27 o 
  -6  -5   3       15.39       15.28      2.50 o 
  -5  -5   3     2865.95     2855.22     43.89 o 
  -4  -5   3      706.76      746.06      9.18 o 
  -3  -5   3       41.35       38.10      2.45 o 
  -2  -5   3     1494.48     1588.45     17.15 o 
  -1  -5   3       62.82       69.52      3.75 o 
   0  -5   3       21.16       17.76      2.26 o 
   1  -5   3      259.25      290.97     10.34 o 
   2  -5   3       20.68       13.73      6.57 o 
   3  -5   3      374.42      433.56     10.02 o 
   4  -5   3      261.12      247.94      7.97 o 
   5  -5   3       24.57       32.40      2.78 o 
   6  -5   3       15.52       18.15      2.98 o 
   7  -5   3       24.14       21.57      3.37 o 
   8  -5   3      483.91      436.44     19.36 o 
   9  -5   3        0.06        0.00      2.77 o 
  10  -5   3        1.90        1.83      3.05 o 
  11  -5   3       85.88       85.91      9.46 o 
  12  -5   3       15.08       20.69      6.36 o 
 -12  -4   3       65.96       74.76      9.39 o 
 -11  -4   3        2.32        1.25      2.69 o 
 -10  -4   3        4.17        5.12      2.74 o 
  -9  -4   3       10.93        8.49      2.92 o 
  -8  -4   3      250.64      252.86      9.20 o 
  -7  -4   3      407.14      401.44     10.77 o 
  -6  -4   3      278.84      213.66     44.15 o 
  -5  -4   3       33.09       29.17      2.18 o 
  -4  -4   3     2261.72     2382.91     31.37 o 
  -3  -4   3       11.42       13.22      1.98 o 
  -2  -4   3     1672.50     1841.96     24.68 o 
  -1  -4   3      148.49      124.27      4.41 o 
   0  -4   3      257.12      250.67      6.06 o 
   1  -4   3      127.60      138.01      3.86 o 
   2  -4   3       65.44       54.26      2.59 o 
   3  -4   3      571.51      607.32     11.83 o 
   4  -4   3       28.91       26.15      2.66 o 
   5  -4   3        5.55        5.81      1.59 o 
   6  -4   3        6.02        5.63      1.77 o 
   7  -4   3       29.64       26.09      3.50 o 
   8  -4   3       33.91       41.13      5.85 o 
   9  -4   3       41.94       39.32      6.25 o 
  10  -4   3        2.27        3.36      3.50 o 
  11  -4   3        0.66        3.40      3.60 o 
  12  -4   3       16.14       16.68      6.01 o 
 -13  -3   3       17.18       20.53      5.99 o 
 -12  -3   3      243.02      236.31     14.10 o 
 -11  -3   3      335.14      335.15     19.36 o 
 -10  -3   3        7.94       13.98      3.49 o 
  -9  -3   3      124.85      118.92     11.19 o 
  -8  -3   3     1147.89     1060.57     59.92 o 
  -7  -3   3      342.14      362.10      9.85 o 
  -6  -3   3     1565.57      975.88    435.83 o 
  -5  -3   3     2115.92     2299.06     24.61 o 
  -4  -3   3      564.50      603.18      9.32 o 
  -3  -3   3      645.42      681.77      7.32 o 
  -2  -3   3     1429.10     1485.84     14.27 o 
  -1  -3   3      392.94      386.91      6.85 o 
   0  -3   3       17.36       12.75      1.09 o 
   1  -3   3      596.36      380.29    161.06 o 
   2  -3   3     1159.02     1171.28     12.03 o 
   3  -3   3      562.22      508.50      7.52 o 
   4  -3   3       49.25       41.10      2.71 o 
   5  -3   3     1345.26     1489.70     15.42 o 
   6  -3   3      600.17      619.34     11.36 o 
   7  -3   3       24.34       20.67      2.56 o 
   8  -3   3      121.00      118.21      8.32 o 
   9  -3   3       35.58       29.55      5.67 o 
  10  -3   3       17.47       16.27      5.00 o 
  11  -3   3       12.42       17.39      6.66 o 
  12  -3   3       15.60       17.58      5.80 o 
 -13  -2   3       37.17       37.39      7.51 o 
 -12  -2   3       36.44       33.71      6.77 o 
 -11  -2   3       11.55       11.07      4.57 o 
 -10  -2   3      379.20      356.13     11.54 o 
  -9  -2   3      553.79      493.69     12.71 o 
  -8  -2   3       86.65       90.77      5.39 o 
  -7  -2   3     1058.15     1094.73     13.06 o 
  -6  -2   3      474.36      550.06      8.67 o 
  -5  -2   3       10.01        8.53      1.51 o 
  -4  -2   3     2764.42     2879.80     21.34 o 
  -3  -2   3      875.25      994.26      9.71 o 
  -2  -2   3      625.25      443.17    102.65 o 
  -1  -2   3        5.38        4.79      0.79 o 
   0  -2   3       12.50        6.22      2.95 o 
   1  -2   3      153.37      129.80      3.15 o 
   2  -2   3      208.21      162.84      3.86 o 
   3  -2   3     2736.62     2879.51     18.48 o 
   4  -2   3       14.28       18.79      2.03 o 
   5  -2   3      518.75      547.49      8.77 o 
   6  -2   3       41.44       48.63      3.16 o 
   7  -2   3      360.28      342.15      9.74 o 
   8  -2   3      103.55       98.69      5.96 o 
   9  -2   3       85.33       92.70      8.23 o 
  10  -2   3        4.45        6.68      3.89 o 
  11  -2   3       15.47       28.33      6.36 o 
  12  -2   3       75.31       83.96     10.17 o 
 -13  -1   3       22.45       24.91      6.59 o 
 -12  -1   3        7.24       14.87      5.06 o 
 -11  -1   3       87.34      101.40      9.16 o 
 -10  -1   3       24.81       20.76      5.01 o 
  -9  -1   3      285.69      312.86      9.81 o 
  -8  -1   3       79.84       73.36      4.77 o 
  -7  -1   3       41.94       33.04      2.65 o 
  -6  -1   3     1160.83     1077.70     18.13 o 
  -5  -1   3     1379.60     1464.54     13.21 o 
  -4  -1   3       56.95       69.51      2.74 o 
  -3  -1   3      485.58      494.89      6.30 o 
  -2  -1   3     1529.68     1532.20     11.97 o 
  -1  -1   3      864.81      859.19     14.28 o 
   0  -1   3     4968.21     4891.33     56.78 o 
   1  -1   3     4541.38     4777.24     52.55 o 
   2  -1   3       85.12       73.45      2.66 o 
   3  -1   3     2225.99     2365.74     18.31 o 
   4  -1   3       72.48       56.65      2.84 o 
   5  -1   3        9.93       20.85      2.08 o 
   6  -1   3      119.24      127.10      5.85 o 
   7  -1   3      517.63      493.87     11.94 o 
   8  -1   3        1.69        2.25      2.09 o 
   9  -1   3       53.43       55.49      7.04 o 
  10  -1   3       17.53       22.27      5.59 o 
  11  -1   3        8.26       15.43      5.15 o 
  12  -1   3       30.85       44.29      9.86 o 
 -13   0   3       55.64       66.98      9.06 o 
 -12   0   3        2.28        3.96      3.70 o 
 -11   0   3        5.56        9.66      4.19 o 
 -10   0   3       44.63       49.32      6.46 o 
  -9   0   3      483.03      457.71     15.62 o 
  -8   0   3      154.79      148.15      5.12 o 
  -7   0   3      794.53      829.25     18.34 o 
  -6   0   3      400.97      366.75      6.83 o 
  -5   0   3     2411.20     2547.01     25.56 o 
  -4   0   3      768.26      843.98      8.99 o 
  -3   0   3      116.40      109.65      2.96 o 
  -2   0   3      175.12       96.76     47.47 o 
  -1   0   3        3.95        8.15      1.26 o 
   0   0   3     6181.39     6303.76     61.56 o 
   1   0   3     2415.00     2449.82     14.59 o 
   2   0   3     2058.98     2105.04     13.99 o 
   3   0   3      191.18      202.54      4.45 o 
   4   0   3      331.22      344.13      6.11 o 
   5   0   3      529.49      563.29      8.22 o 
   6   0   3      653.44      617.35     17.37 o 
   7   0   3       72.64       65.79      5.10 o 
   8   0   3     1056.97     1070.25     19.20 o 
   9   0   3       16.78       16.54      3.69 o 
  10   0   3       31.86       38.24      6.80 o 
  11   0   3       92.19       91.70      9.85 o 
  12   0   3        8.94       12.53      5.17 o 
 -13   1   3        0.06        0.00      3.33 o 
 -12   1   3       43.69       56.38      7.93 o 
 -11   1   3       14.50        7.21      3.84 o 
 -10   1   3        9.66       12.45      4.05 o 
  -9   1   3       11.60        7.87      2.35 o 
  -8   1   3        1.16        0.00      1.40 o 
  -7   1   3      326.80      259.31     31.89 o 
  -6   1   3      262.92      287.03      5.85 o 
  -5   1   3       69.00       87.11      3.10 o 
  -4   1   3      155.78      156.83      3.72 o 
  -3   1   3     1258.44     1216.79     21.49 o 
  -2   1   3    10648.90     9914.44    171.14 o 
  -1   1   3    18752.04    15504.56   1435.97 o 
   0   1   3      103.76       99.80      2.49 o 
   1   1   3      282.40      267.15      4.45 o 
   2   1   3     1669.99     1666.30     12.48 o 
   3   1   3      319.63      329.58      5.83 o 
   4   1   3     1333.56     1368.12     20.55 o 
   5   1   3       30.77       31.69      3.35 o 
   6   1   3       15.55       21.72      3.30 o 
   7   1   3        0.07        0.00      1.62 o 
   8   1   3       47.18       44.97      4.97 o 
   9   1   3      125.56      131.02      7.70 o 
  10   1   3       36.89       31.82      5.15 o 
  11   1   3       41.97       49.33      7.96 o 
 -13   2   3       12.14       13.22      5.05 o 
 -12   2   3        1.59        1.64      3.34 o 
 -11   2   3        3.38        4.77      3.69 o 
 -10   2   3       71.21       61.45      7.05 o 
  -9   2   3       47.99       53.37      4.69 o 
  -8   2   3       34.06       32.51      3.61 o 
  -7   2   3       75.00       70.83      4.35 o 
  -6   2   3      650.82      692.99     11.30 o 
  -5   2   3        0.00        2.08      0.87 o 
  -4   2   3      395.86      411.64      5.82 o 
  -3   2   3     1448.99     1498.28     26.54 o 
  -2   2   3       22.69       26.97      2.07 o 
  -1   2   3     6109.21     3071.12   1789.41 o 
   0   2   3     1326.16      848.94    321.87 o 
   1   2   3       58.11       57.32      2.10 o 
   2   2   3       43.77       36.94      5.00 o 
   3   2   3       36.18       37.80      2.17 o 
   4   2   3       20.28       18.96      2.75 o 
   5   2   3     1250.95     1315.96     18.59 o 
   6   2   3       11.00        7.84      2.47 o 
   7   2   3      175.96      174.17      7.94 o 
   8   2   3      237.39      225.38      9.53 o 
   9   2   3       15.46       13.71      3.55 o 
  10   2   3        1.58        0.51      2.66 o 
  11   2   3      113.34      125.06     11.11 o 
 -13   3   3       76.31       94.95     10.30 o 
 -12   3   3        4.45        2.50      3.59 o 
 -11   3   3       12.32       11.41      4.42 o 
 -10   3   3      189.44      201.14      8.74 o 
  -9   3   3      948.58      846.23    105.64 o 
  -8   3   3       76.94       73.70      4.97 o 
  -7   3   3       27.27       25.19      3.17 o 
  -6   3   3      342.03      318.75      8.55 o 
  -5   3   3      238.14      242.51      7.02 o 
  -4   3   3      148.50      174.78      3.91 o 
  -3   3   3     1487.28     1494.82     12.82 o 
  -2   3   3       25.22       20.89      1.71 o 
  -1   3   3     1798.76     1800.46     19.23 o 
   0   3   3     1122.19     1180.23     11.06 o 
   1   3   3      957.52      993.57     10.41 o 
   2   3   3       31.44       17.25      5.30 o 
   3   3   3        0.76        1.86      1.11 o 
   4   3   3      501.66      509.73     11.21 o 
   5   3   3       90.97       90.10      5.41 o 
   6   3   3      503.79      508.44     12.83 o 
   7   3   3       69.72       68.35      5.83 o 
   8   3   3       12.40       13.97      3.42 o 
   9   3   3       31.88       30.80      4.88 o 
  10   3   3       81.09       85.11      7.57 o 
  11   3   3        2.23        0.00      2.89 o 
 -13   4   3       51.75       55.12      8.59 o 
 -12   4   3       19.56       22.20      5.82 o 
 -11   4   3       52.05       45.65      8.89 o 
 -10   4   3      135.52      143.18      7.73 o 
  -9   4   3      104.72       96.44      6.06 o 
  -8   4   3        6.89        9.03      2.52 o 
  -7   4   3       63.93       64.89      4.58 o 
  -6   4   3      170.23      168.57      6.58 o 
  -5   4   3      508.54      528.88     13.11 o 
  -4   4   3     4619.30     5041.54     63.99 o 
  -3   4   3      723.35      770.52     11.35 o 
  -2   4   3       44.71       37.98      2.37 o 
  -1   4   3       37.04       46.35      2.60 o 
   0   4   3       21.95       25.76      2.17 o 
   1   4   3     1838.59     1908.28     16.02 o 
   2   4   3       46.04       21.25     10.38 o 
   3   4   3        2.70        1.37      1.28 o 
   4   4   3      112.93      101.66      4.73 o 
   5   4   3       27.54       35.55      5.19 o 
   6   4   3        3.53        5.18      2.47 o 
   7   4   3      163.29      140.00      7.68 o 
   8   4   3        0.67        2.06      2.49 o 
   9   4   3        1.90        3.20      2.67 o 
  10   4   3       24.67       25.05      5.02 o 
 -13   5   3        1.57        0.39      3.96 o 
 -12   5   3        2.37        2.65      3.79 o 
 -11   5   3        4.37        3.76      2.71 o 
 -10   5   3      568.11      541.40     17.87 o 
  -9   5   3        9.53       12.02      3.14 o 
  -8   5   3       63.31       70.86      5.37 o 
  -7   5   3      234.07      221.27      8.22 o 
  -6   5   3      413.50      392.45     18.38 o 
  -5   5   3      206.18      239.65      7.72 o 
  -4   5   3      103.95      105.02      4.80 o 
  -3   5   3       11.02        9.81      1.63 o 
  -2   5   3      308.23      265.45      6.03 o 
  -1   5   3      124.23      132.84      4.42 o 
   0   5   3      504.01      522.31      8.68 o 
   1   5   3      340.17      361.91      7.36 o 
   2   5   3      253.74      255.43      6.30 o 
   3   5   3      146.43      131.13      6.14 o 
   4   5   3       62.06       63.16      4.13 o 
   5   5   3       16.04       16.35      2.83 o 
   6   5   3       59.41       53.46      4.56 o 
   7   5   3       10.76       13.72      3.06 o 
   8   5   3      293.99      288.89     10.27 o 
   9   5   3        0.15        0.82      2.47 o 
  10   5   3        1.80        4.73      3.18 o 
 -13   6   3       79.96       80.39     10.29 o 
 -12   6   3       21.22       20.84      6.09 o 
 -11   6   3        8.94        6.36      3.44 o 
 -10   6   3       24.93       22.96      4.31 o 
  -9   6   3       40.60       42.11      4.97 o 
  -8   6   3      264.94      247.98      9.55 o 
  -7   6   3      200.16      187.87      7.97 o 
  -6   6   3       67.56       54.11      4.61 o 
  -5   6   3      403.70      407.22     16.11 o 
  -4   6   3        5.83        6.16      2.07 o 
  -3   6   3      850.89      886.30     11.71 o 
  -2   6   3      605.78      641.70     10.11 o 
  -1   6   3      193.91      177.70      5.48 o 
   0   6   3       62.09       57.23      3.41 o 
   1   6   3      197.41      227.05      6.35 o 
   2   6   3       26.82       30.32      2.88 o 
   3   6   3       64.49       54.55      4.66 o 
   4   6   3       93.06       88.92      5.79 o 
   5   6   3      440.04      428.62     10.80 o 
   6   6   3       83.30       72.75      5.47 o 
   7   6   3       76.88       72.07      5.73 o 
   8   6   3       34.41       40.14      4.90 o 
   9   6   3        1.62        1.65      2.64 o 
 -12   7   3       77.83       90.39     10.02 o 
 -11   7   3       19.22       16.89      4.31 o 
 -10   7   3        5.02        7.27      3.06 o 
  -9   7   3       46.95       47.99      5.44 o 
  -8   7   3       24.34       30.85      4.38 o 
  -7   7   3     1092.63     1077.27     24.98 o 
  -6   7   3        0.45        1.07      1.87 o 
  -5   7   3      191.14      160.04     11.53 o 
  -4   7   3     1112.56     1156.88     27.41 o 
  -3   7   3        0.83        2.47      1.47 o 
  -2   7   3      659.76      691.78     11.26 o 
  -1   7   3        2.76        2.57      1.53 o 
   0   7   3     1046.12     1047.38     14.25 o 
   1   7   3      158.65      156.17      6.18 o 
   2   7   3        5.21        6.55      2.40 o 
   3   7   3       33.67       34.21      4.22 o 
   4   7   3       35.44       34.46      4.45 o 
   5   7   3     1579.87     1545.31     24.94 o 
   6   7   3       49.34       52.14      5.78 o 
   7   7   3        2.00        3.82      2.51 o 
   8   7   3        2.46        6.45      3.02 o 
 -12   8   3        0.01        0.00      2.80 o 
 -11   8   3       38.29       43.54      6.14 o 
 -10   8   3      170.75      185.20      9.73 o 
  -9   8   3       72.52       69.49      6.40 o 
  -8   8   3      108.29      111.93      7.10 o 
  -7   8   3       35.36       33.73      4.55 o 
  -6   8   3      396.56      368.36     11.51 o 
  -5   8   3       29.72       27.49      3.94 o 
  -4   8   3        1.35        0.00      1.85 o 
  -3   8   3        7.88        8.63      2.63 o 
  -2   8   3       82.65       83.88      4.45 o 
  -1   8   3        8.74        7.98      2.12 o 
   0   8   3       90.09       95.57      4.91 o 
   1   8   3       57.67       54.77      4.87 o 
   2   8   3      160.73      147.18      7.32 o 
   3   8   3        0.11        0.46      1.93 o 
   4   8   3      642.03      645.78     16.08 o 
   5   8   3      280.53      264.56     10.87 o 
   6   8   3        1.64        4.56      3.27 o 
   7   8   3        0.02        0.04      3.69 o 
 -11   9   3       79.24       90.81     14.54 o 
 -10   9   3       77.18       89.18      9.41 o 
  -9   9   3       18.80       20.53      4.32 o 
  -8   9   3       17.00       12.20      3.59 o 
  -7   9   3      376.99      350.42     19.26 o 
  -6   9   3       50.21       51.76      6.48 o 
  -5   9   3      149.42      146.44      7.62 o 
  -4   9   3        0.39        0.65      2.02 o 
  -3   9   3      282.83      267.84      9.69 o 
  -2   9   3      294.43      299.97     10.09 o 
  -1   9   3      161.31      169.58      6.59 o 
   0   9   3        0.40        0.00      1.68 o 
   1   9   3      194.16      197.66     10.62 o 
   2   9   3       86.76       85.04      7.89 o 
   3   9   3      246.82      227.11     12.33 o 
   4   9   3      473.88      471.09     21.05 o 
   5   9   3       57.10       61.63      8.13 o 
   6   9   3       31.89       42.19      7.53 o 
 -10  10   3       27.82       33.59      7.95 o 
  -9  10   3       12.36       13.23      4.95 o 
  -8  10   3        9.04        2.67      3.38 o 
  -7  10   3        5.03        2.76      3.44 o 
  -6  10   3       15.45       12.16      5.79 o 
  -5  10   3       94.69       98.14      8.75 o 
  -4  10   3      436.19      432.39     20.04 o 
  -3  10   3       17.97       16.12      4.62 o 
  -2  10   3       57.85       57.32      7.05 o 
  -1  10   3       22.83       20.80      4.86 o 
   0  10   3       70.08       71.60      7.50 o 
   1  10   3      144.87      122.35      9.15 o 
   2  10   3       14.46       14.00      4.45 o 
   3  10   3        0.32        1.54      3.38 o 
   4  10   3       21.51       23.14      5.93 o 
   5  10   3      110.18      116.22     11.03 o 
  -9  11   3       21.82       29.39      6.86 o 
  -8  11   3        0.84        0.05      3.15 o 
  -7  11   3       15.72       18.03      5.54 o 
  -6  11   3       83.58       71.27      8.60 o 
  -5  11   3      239.38      220.64     14.25 o 
  -4  11   3        7.12        9.48      4.34 o 
  -3  11   3        0.21        0.72      3.13 o 
  -2  11   3       13.88       19.02      5.37 o 
  -1  11   3      272.90      283.39     13.78 o 
   0  11   3      174.35      166.23     15.76 o 
   1  11   3      130.48      130.93     10.20 o 
   2  11   3        2.83        4.23      3.80 o 
   3  11   3        0.99        3.24      3.63 o 
   4  11   3        0.24        1.79      3.87 o 
  -7  12   3       50.71       59.89     11.33 o 
  -6  12   3       34.15       55.51     17.59 o 
  -5  12   3        5.91        6.45      4.50 o 
  -4  12   3        0.46        0.00      3.71 o 
  -3  12   3       40.79       38.77      7.17 o 
  -2  12   3      116.23      131.39     10.56 o 
  -1  12   3       94.99       98.95     13.96 o 
   0  12   3        4.43        3.17      5.76 o 
   1  12   3        1.70        1.44      5.97 o 
   2  12   3        0.61        3.37      4.34 o 
   0 -14   4        6.52       11.27      5.58 o 
   1 -14   4       29.07       19.92      6.09 o 
   2 -14   4        2.17        0.00      3.80 o 
   3 -14   4       40.95       33.90      7.35 o 
  -4 -13   4        2.13        5.54      4.44 o 
  -3 -13   4       17.10       12.33      5.39 o 
  -2 -13   4        4.07        2.16      3.92 o 
  -1 -13   4        4.29        8.64      3.49 o 
   0 -13   4       22.37       26.89      6.25 o 
   1 -13   4       13.49       10.07      4.59 o 
   2 -13   4       47.99       67.98      8.80 o 
   3 -13   4       10.16       13.69      5.05 o 
   4 -13   4        2.55        6.99      4.27 o 
   5 -13   4       39.42       40.23      7.43 o 
   6 -13   4      121.16      115.03     11.61 o 
  -6 -12   4        8.61        7.38      4.57 o 
  -5 -12   4        5.95        2.06      4.07 o 
  -4 -12   4        0.07        3.65      3.48 o 
  -3 -12   4        0.27        0.00      2.76 o 
  -2 -12   4       23.60       26.57      5.99 o 
  -1 -12   4       22.46       16.23      3.89 o 
   0 -12   4        8.09        6.31      2.98 o 
   1 -12   4        2.24        4.14      3.43 o 
   2 -12   4        6.56        4.26      3.53 o 
   3 -12   4        1.26        0.00      3.00 o 
   4 -12   4       42.83       48.01      7.56 o 
   5 -12   4       68.82       64.47     11.26 o 
   6 -12   4      126.86      162.08     28.06 o 
   7 -12   4       34.09       41.78      7.61 o 
  -7 -11   4       89.05       97.45     10.63 o 
  -6 -11   4       74.03       61.96      8.65 o 
  -5 -11   4        6.09        9.33      3.99 o 
  -4 -11   4       30.99       25.11      5.75 o 
  -3 -11   4       13.58       31.27      6.28 o 
  -2 -11   4      110.02      105.17      7.17 o 
  -1 -11   4        0.26        0.13      2.30 o 
   0 -11   4       97.05       83.75      6.47 o 
   1 -11   4       59.84       65.11      5.91 o 
   2 -11   4       37.67       35.16      6.20 o 
   3 -11   4      100.65       92.66      8.98 o 
   4 -11   4       19.99       22.16      7.84 o 
   5 -11   4       14.93       14.07      5.61 o 
   6 -11   4       65.82       63.85      8.37 o 
   7 -11   4        7.09        5.59      3.79 o 
   8 -11   4       48.20       52.92      8.85 o 
  -8 -10   4      129.49      136.26     11.36 o 
  -7 -10   4       89.71       83.61      9.46 o 
  -6 -10   4        3.89        4.86      3.52 o 
  -5 -10   4      243.40      203.54     12.23 o 
  -4 -10   4       30.58       24.80      5.52 o 
  -3 -10   4       27.78       20.24      3.79 o 
  -2 -10   4      538.69      473.60     13.36 o 
  -1 -10   4       70.93       69.89      5.82 o 
   0 -10   4       50.13       48.79      5.06 o 
   1 -10   4      151.41      147.82      7.54 o 
   2 -10   4        9.62        3.82      2.31 o 
   3 -10   4      740.03      706.98     32.85 o 
   4 -10   4       41.74       41.07      6.32 o 
   5 -10   4      391.66      358.94     15.49 o 
   6 -10   4       35.85       40.08      6.74 o 
   7 -10   4       11.11       11.08      4.21 o 
   8 -10   4        5.96        7.41      4.05 o 
   9 -10   4       43.09       53.74      8.25 o 
  -9  -9   4        5.32        7.75      4.50 o 
  -8  -9   4        0.13        1.23      3.03 o 
  -7  -9   4      154.14      153.53     11.09 o 
  -6  -9   4       22.94       25.14      5.49 o 
  -5  -9   4      169.17      140.74      9.74 o 
  -4  -9   4        0.32        4.44      2.94 o 
  -3  -9   4      144.21      148.65      7.38 o 
  -2  -9   4      377.88      345.19     10.78 o 
  -1  -9   4       52.12       55.98      4.98 o 
   0  -9   4      194.51      175.33      7.64 o 
   1  -9   4        8.39        7.04      2.39 o 
   2  -9   4        0.05        0.46      1.59 o 
   3  -9   4        3.58        2.80      2.01 o 
   4  -9   4       54.33       47.36      6.25 o 
   5  -9   4       33.17       37.10      6.11 o 
   6  -9   4       66.77       60.73      7.35 o 
   7  -9   4      140.32      122.72      9.55 o 
   8  -9   4        0.47        0.00      2.66 o 
   9  -9   4       11.44       14.25      4.82 o 
  10  -9   4       36.39       32.67      9.50 o 
 -10  -8   4       11.09        9.10      3.72 o 
  -9  -8   4       23.25       22.21      4.71 o 
  -8  -8   4        4.90        9.25      4.12 o 
  -7  -8   4      192.77      172.14     11.06 o 
  -6  -8   4        4.85        4.57      3.21 o 
  -5  -8   4     2674.82     2690.75     39.84 o 
  -4  -8   4       19.12       22.78      3.53 o 
  -3  -8   4      103.69       99.34      5.74 o 
  -2  -8   4      355.57      335.58     10.22 o 
  -1  -8   4       73.42       58.30      4.66 o 
   0  -8   4      152.09      141.73      6.54 o 
   1  -8   4       12.41       15.23      2.77 o 
   2  -8   4      594.41      593.11     14.12 o 
   3  -8   4      392.46      395.39     10.64 o 
   4  -8   4      280.58      276.73     12.27 o 
   5  -8   4     1219.41     1213.10     56.56 o 
   6  -8   4      141.18      123.82      8.80 o 
   7  -8   4        7.80        9.14      3.82 o 
   8  -8   4       62.81       61.97      7.56 o 
   9  -8   4       51.62       47.77      7.19 o 
  10  -8   4       16.34       14.39      7.34 o 
 -11  -7   4        9.60       10.43      4.04 o 
 -10  -7   4        7.47        9.54      3.51 o 
  -9  -7   4       26.31       27.84      4.90 o 
  -8  -7   4      257.24      250.36     10.73 o 
  -7  -7   4      486.16      470.70     13.90 o 
  -6  -7   4       37.34       32.64      5.49 o 
  -5  -7   4        0.69        1.49      2.39 o 
  -4  -7   4       49.27       43.94      4.08 o 
  -3  -7   4        4.97        7.89      2.21 o 
  -2  -7   4       29.11       29.57      3.44 o 
  -1  -7   4       69.45       60.36      4.16 o 
   0  -7   4      107.02      111.14      5.37 o 
   1  -7   4      365.95      354.47      9.40 o 
   2  -7   4     2990.95     2927.60    103.81 o 
   3  -7   4      176.94      181.80      6.90 o 
   4  -7   4        0.04        1.67      1.35 o 
   5  -7   4       24.88       27.92      3.59 o 
   6  -7   4       24.52       18.49      3.41 o 
   7  -7   4      125.68      112.71      6.67 o 
   8  -7   4        2.28        2.44      2.41 o 
   9  -7   4       71.92       85.11      8.62 o 
  10  -7   4        1.14        1.85      3.63 o 
  11  -7   4        5.60        4.89      4.31 o 
 -11  -6   4       59.09       57.49      6.89 o 
 -10  -6   4        8.83        2.95      2.75 o 
  -9  -6   4      437.86      394.83     19.60 o 
  -8  -6   4       23.27       21.44      3.89 o 
  -7  -6   4      999.08      964.75     31.12 o 
  -6  -6   4     2025.98     1984.38     52.33 o 
  -5  -6   4       66.70       68.47      4.69 o 
  -4  -6   4      218.39      219.78      7.39 o 
  -3  -6   4      432.32      406.64     10.16 o 
  -2  -6   4       54.44       57.35      3.86 o 
  -1  -6   4       32.07       36.91      3.31 o 
   0  -6   4      453.09      487.48     10.28 o 
   1  -6   4       23.65       25.79      2.03 o 
   2  -6   4      299.15      327.08      6.47 o 
   3  -6   4       12.73       13.67      1.96 o 
   4  -6   4       43.41       43.94      3.13 o 
   5  -6   4        0.24        0.00      1.24 o 
   6  -6   4      114.18      104.77      5.94 o 
   7  -6   4       48.62       41.65      4.61 o 
   8  -6   4      107.75       94.23      6.47 o 
   9  -6   4        1.25        2.89      3.38 o 
  10  -6   4        6.44        8.55      4.26 o 
  11  -6   4        0.81        1.97      3.89 o 
 -12  -5   4       21.10       17.34      8.42 o 
 -11  -5   4      212.14      184.39     19.25 o 
 -10  -5   4      159.94      156.57     10.66 o 
  -9  -5   4      115.78      111.38      6.92 o 
  -8  -5   4     2725.68     2814.25     43.18 o 
  -7  -5   4        2.28        4.51      1.97 o 
  -6  -5   4       57.77       56.86      3.24 o 
  -5  -5   4     1193.00     1202.44     12.57 o 
  -4  -5   4        0.38        2.80      1.08 o 
  -3  -5   4       13.93       12.14      1.56 o 
  -2  -5   4      668.93      741.20     15.92 o 
  -1  -5   4     1737.01     1955.75     19.73 o 
   0  -5   4      323.25      340.45      9.63 o 
   1  -5   4     1377.45     1577.13     34.39 o 
   2  -5   4      311.79      176.31     76.82 o 
   3  -5   4     1352.12     1513.21     15.12 o 
   4  -5   4       89.45       91.48      3.98 o 
   5  -5   4        9.47        9.16      2.01 o 
   6  -5   4       35.40       38.07      3.36 o 
   7  -5   4       15.66       15.14      3.16 o 
   8  -5   4       88.89       80.45      7.71 o 
   9  -5   4        7.27        7.43      3.67 o 
  10  -5   4       96.17       97.71      9.53 o 
  11  -5   4      112.31      127.94     11.11 o 
 -12  -4   4      264.22      272.68     15.21 o 
 -11  -4   4        3.66        6.71      3.17 o 
 -10  -4   4        4.33        5.32      2.87 o 
  -9  -4   4      467.96      503.14     16.80 o 
  -8  -4   4       12.84       10.76      2.86 o 
  -7  -4   4      212.20      209.34      9.57 o 
  -6  -4   4      959.53     1015.65     12.87 o 
  -5  -4   4      388.85      438.10      9.86 o 
  -4  -4   4       74.26       77.39      3.02 o 
  -3  -4   4      313.40      343.91      8.11 o 
  -2  -4   4      291.23      313.29      5.06 o 
  -1  -4   4        9.34       13.10      1.92 o 
   0  -4   4      240.99      247.62      6.53 o 
   1  -4   4      907.46      913.28      9.54 o 
   2  -4   4      160.39      193.95      4.83 o 
   3  -4   4      470.90      468.98      7.88 o 
   4  -4   4      986.79     1135.06     13.11 o 
   5  -4   4      202.13      201.89      5.96 o 
   6  -4   4       11.29       10.71      2.18 o 
   7  -4   4        7.13        5.90      2.30 o 
   8  -4   4        7.49       10.42      3.96 o 
   9  -4   4      214.40      193.76     19.97 o 
  10  -4   4        3.26        3.51      3.40 o 
  11  -4   4       48.34       47.77      7.99 o 
 -13  -3   4      111.50      117.28     11.34 o 
 -12  -3   4        1.18        3.09      5.40 o 
 -11  -3   4       17.80       26.07      5.74 o 
 -10  -3   4        8.25       11.33      3.28 o 
  -9  -3   4      715.61      714.29     15.55 o 
  -8  -3   4      114.44      106.32      5.98 o 
  -7  -3   4       12.84       21.15      2.49 o 
  -6  -3   4      437.09      467.52      8.46 o 
  -5  -3   4      762.14      814.01     11.46 o 
  -4  -3   4        1.26        0.28      0.94 o 
  -3  -3   4      179.00      150.27     30.80 o 
  -2  -3   4       57.82       63.87      2.63 o 
  -1  -3   4      962.91      984.85     18.43 o 
   0  -3   4     1089.37      961.22     65.78 o 
   1  -3   4      556.06      607.24      7.59 o 
   2  -3   4     4008.24     4368.13     41.77 o 
   3  -3   4      915.76     1010.22     11.36 o 
   4  -3   4      114.46      114.85      4.33 o 
   5  -3   4       24.15       18.15      2.33 o 
   6  -3   4      197.79      174.82      5.79 o 
   7  -3   4      120.05      114.30      6.11 o 
   8  -3   4     1077.38     1029.47     56.09 o 
   9  -3   4      254.41      248.99     12.82 o 
  10  -3   4      126.09      139.28     10.72 o 
  11  -3   4       18.45       19.67      6.00 o 
  12  -3   4        0.36        0.00      3.61 o 
 -13  -2   4       77.45       72.15      9.36 o 
 -12  -2   4       13.51       21.09      5.88 o 
 -11  -2   4        6.46        2.77      3.14 o 
 -10  -2   4      851.58      750.95     21.11 o 
  -9  -2   4       99.17      101.76      5.99 o 
  -8  -2   4      101.08      106.42      5.72 o 
  -7  -2   4      187.25      211.30      5.94 o 
  -6  -2   4      439.14      483.04      8.40 o 
  -5  -2   4      488.54      549.36      8.39 o 
  -4  -2   4     1387.23     1483.43     13.10 o 
  -3  -2   4      170.82      180.48      6.07 o 
  -2  -2   4        0.03        1.52      0.67 o 
  -1  -2   4      141.44      135.62      4.60 o 
   0  -2   4     1226.68     1257.30     21.44 o 
   1  -2   4        0.21        0.35      0.79 o 
   2  -2   4      124.72      155.31      4.81 o 
   3  -2   4     2501.51     2667.44     18.80 o 
   4  -2   4        3.51        9.57      1.71 o 
   5  -2   4      238.97      237.18      6.16 o 
   6  -2   4       28.83       30.50      2.87 o 
   7  -2   4       39.33       36.81      4.16 o 
   8  -2   4      511.83      501.82     13.15 o 
   9  -2   4       16.31       18.43      4.84 o 
  10  -2   4       13.49       13.30      4.56 o 
  11  -2   4       26.02       32.50      6.94 o 
 -13  -1   4       33.48       46.38      8.01 o 
 -12  -1   4        2.85        1.20      3.41 o 
 -11  -1   4       26.23       27.44      5.77 o 
 -10  -1   4      500.11      470.61     16.65 o 
  -9  -1   4      138.03      163.63      7.18 o 
  -8  -1   4       18.40       23.27      2.58 o 
  -7  -1   4       22.73       21.30      2.33 o 
  -6  -1   4       33.04       38.95      2.62 o 
  -5  -1   4      326.25      335.27      6.63 o 
  -4  -1   4      914.92      965.23     10.18 o 
  -3  -1   4       48.59       61.25      2.50 o 
  -2  -1   4      101.85       99.03      2.76 o 
  -1  -1   4      809.86      810.72     13.52 o 
   0  -1   4     3100.30     3206.00     42.33 o 
   1  -1   4      145.15      141.87      3.51 o 
   2  -1   4       70.24       71.30      2.88 o 
   3  -1   4      932.67     1032.62     11.09 o 
   4  -1   4       33.32       37.17      2.57 o 
   5  -1   4      339.90      323.64      6.96 o 
   6  -1   4       41.76       40.55      3.98 o 
   7  -1   4       30.37       28.19      3.84 o 
   8  -1   4      307.23      312.85     10.67 o 
   9  -1   4       16.62       20.56      4.00 o 
  10  -1   4       41.62       43.42      7.16 o 
  11  -1   4      159.90      182.97     12.82 o 
 -13   0   4       39.73       36.65      7.59 o 
 -12   0   4       57.22       71.51      8.65 o 
 -11   0   4      137.22      114.39     11.12 o 
 -10   0   4        0.00        0.00      2.58 o 
  -9   0   4       41.24       39.41      5.44 o 
  -8   0   4      127.48      126.11      4.80 o 
  -7   0   4        0.12        0.77      0.97 o 
  -6   0   4      552.88      657.36     12.06 o 
  -5   0   4       80.87      100.63      3.54 o 
  -4   0   4      161.29      159.94      4.06 o 
  -3   0   4        1.60        0.81      0.70 o 
  -2   0   4     1498.77     1577.42     18.01 o 
  -1   0   4      362.16      373.42      6.74 o 
   0   0   4    12726.34    12898.35    117.56 o 
   1   0   4      225.36      216.75      4.25 o 
   2   0   4      528.20      559.57      7.49 o 
   3   0   4      398.73      436.00      7.11 o 
   4   0   4       78.60       70.67      3.22 o 
   5   0   4      274.74      281.75      8.43 o 
   6   0   4       32.87       33.38      3.84 o 
   7   0   4      162.43      159.80      7.51 o 
   8   0   4       44.36       45.98      5.05 o 
   9   0   4       10.96       10.71      3.41 o 
  10   0   4        4.17        7.64      4.11 o 
  11   0   4        3.62        9.55      4.50 o 
 -13   1   4       20.00       22.06      6.00 o 
 -12   1   4        1.52        0.01      3.22 o 
 -11   1   4        1.12        2.46      3.06 o 
 -10   1   4        0.45        0.00      2.44 o 
  -9   1   4       46.64       39.36      4.18 o 
  -8   1   4        0.19        0.28      1.37 o 
  -7   1   4       17.62       14.89      2.38 o 
  -6   1   4      326.87      309.74      8.02 o 
  -5   1   4        2.15        2.72      1.05 o 
  -4   1   4       93.88       91.77      3.16 o 
  -3   1   4     2362.30     1419.22    625.60 o 
  -2   1   4     3249.08     3446.23     32.17 o 
  -1   1   4      967.66     1054.41     12.01 o 
   0   1   4      335.35      323.86      4.73 o 
   1   1   4     4223.05     4570.50     50.90 o 
   2   1   4      257.84      278.74      5.45 o 
   3   1   4       44.63       45.04      2.57 o 
   4   1   4      211.44      221.37      5.24 o 
   5   1   4     1369.58     1335.32     26.37 o 
   6   1   4       17.42       18.35      3.29 o 
   7   1   4     1185.88     1164.84     20.05 o 
   8   1   4       21.95       23.51      4.15 o 
   9   1   4       33.14       37.66      5.19 o 
  10   1   4        0.72        1.77      2.67 o 
  11   1   4        2.32        5.24      4.20 o 
 -13   2   4        0.13        3.96      3.99 o 
 -12   2   4        0.04        0.00      2.85 o 
 -11   2   4       98.32       97.86      8.69 o 
 -10   2   4      211.80      182.70      8.21 o 
  -9   2   4      353.64      347.55     10.50 o 
  -8   2   4       91.50       90.19      6.16 o 
  -7   2   4      345.95      338.12     11.88 o 
  -6   2   4       97.06       98.28      3.49 o 
  -5   2   4      625.11      641.46      8.34 o 
  -4   2   4      204.81      232.42      4.92 o 
  -3   2   4     1036.43     1062.23     18.38 o 
  -2   2   4      542.01      628.90      7.45 o 
  -1   2   4      281.29      257.31      4.68 o 
   0   2   4      943.75     1024.26     20.69 o 
   1   2   4        1.80        2.78      0.85 o 
   2   2   4       20.66       20.77      5.19 o 
   3   2   4      559.70      581.52      8.37 o 
   4   2   4     1289.96     1341.12     18.23 o 
   5   2   4      825.80      839.18     15.42 o 
   6   2   4       12.17        7.70      2.61 o 
   7   2   4        0.17        0.58      1.98 o 
   8   2   4      116.22      109.94      7.11 o 
   9   2   4       32.22       39.66      5.53 o 
  10   2   4        6.96        9.56      3.66 o 
  11   2   4       59.08       66.19      9.32 o 
 -13   3   4       61.27       55.61      8.41 o 
 -12   3   4        6.03        4.42      3.80 o 
 -11   3   4       40.33       38.11      6.45 o 
 -10   3   4      175.82      188.76     10.16 o 
  -9   3   4      263.78      258.41      9.37 o 
  -8   3   4       42.79       35.43      3.92 o 
  -7   3   4       42.99       37.51      3.77 o 
  -6   3   4     1000.24     1035.88     15.70 o 
  -5   3   4      453.50      426.66      8.82 o 
  -4   3   4     1907.00     2011.53     20.38 o 
  -3   3   4     3008.80     3300.80     43.10 o 
  -2   3   4       31.29       34.80      2.22 o 
  -1   3   4        8.68        2.86      1.49 o 
   0   3   4     2655.36     2742.35     25.91 o 
   1   3   4      225.25      234.77      5.36 o 
   2   3   4       15.65        7.23      2.21 o 
   3   3   4      253.54      250.82      5.21 o 
   4   3   4      870.68      878.05     32.00 o 
   5   3   4      563.81      552.15     13.03 o 
   6   3   4       17.26       15.39      3.29 o 
   7   3   4       53.82       51.54      5.42 o 
   8   3   4       52.44       43.56      5.43 o 
   9   3   4       19.15       21.26      4.63 o 
  10   3   4       80.51      105.57      8.52 o 
 -13   4   4       35.52       33.96      7.26 o 
 -12   4   4       23.02       23.37      5.84 o 
 -11   4   4        1.73        1.77      2.40 o 
 -10   4   4       19.13       14.62      3.50 o 
  -9   4   4      188.16      171.82      7.99 o 
  -8   4   4       88.81       89.48      5.56 o 
  -7   4   4      533.15      545.49     12.49 o 
  -6   4   4       20.56       17.46      2.78 o 
  -5   4   4        6.47       10.93      2.24 o 
  -4   4   4        4.72        7.49      1.44 o 
  -3   4   4     2418.12     2570.29     26.44 o 
  -2   4   4      860.67      968.19     13.60 o 
  -1   4   4      845.68      830.19     10.41 o 
   0   4   4      762.00      779.20     10.27 o 
   1   4   4        1.84        3.20      1.23 o 
   2   4   4      841.57      796.33     38.82 o 
   3   4   4       10.55        7.68      1.86 o 
   4   4   4        0.77        0.00      1.36 o 
   5   4   4        1.87        3.06      1.84 o 
   6   4   4        0.20        0.44      2.49 o 
   7   4   4      118.62      118.43      7.39 o 
   8   4   4        0.08        1.02      2.41 o 
   9   4   4        8.61       12.07      3.83 o 
  10   4   4        0.46        0.00      2.93 o 
 -13   5   4        3.03        0.00      3.87 o 
 -12   5   4       73.77       69.08     12.23 o 
 -11   5   4        5.79        3.20      3.06 o 
 -10   5   4       47.50       54.73      5.62 o 
  -9   5   4      115.04      103.19      6.53 o 
  -8   5   4       96.08       86.03      5.75 o 
  -7   5   4      450.10      416.52     16.71 o 
  -6   5   4      446.98      448.58     11.99 o 
  -5   5   4      409.26      436.91     13.19 o 
  -4   5   4      227.91      237.76      5.84 o 
  -3   5   4        0.02        3.16      1.30 o 
  -2   5   4      435.28      457.57      9.71 o 
  -1   5   4      397.58      385.09      7.69 o 
   0   5   4      181.73      182.52      5.47 o 
   1   5   4        6.47        6.57      1.66 o 
   2   5   4       29.20       27.85      2.69 o 
   3   5   4       28.21       22.60      3.36 o 
   4   5   4      100.21       86.46      4.77 o 
   5   5   4       33.99       34.27      3.79 o 
   6   5   4       29.05       35.91      4.17 o 
   7   5   4       13.20       13.35      3.11 o 
   8   5   4        0.27        1.42      2.57 o 
   9   5   4        2.22        3.63      3.14 o 
 -13   6   4       11.43       20.57      6.34 o 
 -12   6   4        5.99        8.10      3.64 o 
 -11   6   4       59.15       72.56      6.82 o 
 -10   6   4       14.87       20.85      4.17 o 
  -9   6   4      139.45      124.99      7.39 o 
  -8   6   4      450.85      423.58     12.46 o 
  -7   6   4       30.22       31.24      4.07 o 
  -6   6   4       22.79       15.73      2.97 o 
  -5   6   4      120.34      123.88      6.12 o 
  -4   6   4       97.08      103.44      5.55 o 
  -3   6   4      101.52       86.82      4.09 o 
  -2   6   4      225.66      228.51      6.37 o 
  -1   6   4      315.77      313.01      7.50 o 
   0   6   4      487.08      492.70      9.50 o 
   1   6   4      795.75      844.32     12.60 o 
   2   6   4      257.00      272.17      9.04 o 
   3   6   4        1.13        0.87      1.81 o 
   4   6   4       91.39       95.74      6.18 o 
   5   6   4       21.51       28.60      4.38 o 
   6   6   4        0.34        2.69      2.15 o 
   7   6   4      166.57      168.53      7.95 o 
   8   6   4        7.83        8.51      3.23 o 
 -12   7   4        6.72        6.32      3.72 o 
 -11   7   4        2.86        8.31      3.38 o 
 -10   7   4       11.82       16.18      3.96 o 
  -9   7   4      237.20      225.75      9.98 o 
  -8   7   4       37.11       37.96      5.15 o 
  -7   7   4      233.55      218.83      9.03 o 
  -6   7   4       12.79       11.28      2.87 o 
  -5   7   4        2.49        1.15      2.01 o 
  -4   7   4      162.64      154.58      9.07 o 
  -3   7   4      289.01      260.99     12.45 o 
  -2   7   4      211.46      222.16      6.76 o 
  -1   7   4      577.99      568.70     12.19 o 
   0   7   4       26.00       34.94      3.33 o 
   1   7   4       13.08       13.26      2.54 o 
   2   7   4      146.96      142.65      7.07 o 
   3   7   4       85.90       85.63      6.03 o 
   4   7   4      441.17      460.31     13.42 o 
   5   7   4      596.99      594.85     15.93 o 
   6   7   4       86.93       84.14      7.17 o 
   7   7   4        3.04        4.02      3.28 o 
   8   7   4        1.28        3.79      4.25 o 
 -12   8   4        0.14        0.82      3.34 o 
 -11   8   4        1.36        0.47      2.76 o 
 -10   8   4       59.00       56.31      6.36 o 
  -9   8   4        0.23        1.86      2.47 o 
  -8   8   4       91.90       94.87      6.82 o 
  -7   8   4       26.13       26.98      4.28 o 
  -6   8   4        6.41        3.33      2.41 o 
  -5   8   4        1.16        1.34      2.15 o 
  -4   8   4      176.12      176.76     12.19 o 
  -3   8   4       39.44       43.70      4.93 o 
  -2   8   4        1.23        1.62      1.70 o 
  -1   8   4      155.23      148.29      6.04 o 
   0   8   4       76.75       63.54      4.44 o 
   1   8   4        1.71        2.32      2.22 o 
   2   8   4        6.01        9.42      2.93 o 
   3   8   4      370.91      392.42     12.49 o 
   4   8   4       20.14       25.08      4.42 o 
   5   8   4       40.47       40.29      5.56 o 
   6   8   4       47.43       44.77      7.25 o 
   7   8   4       75.44       76.71     14.10 o 
 -11   9   4       58.68       55.10      6.89 o 
 -10   9   4       30.03       34.21      5.59 o 
  -9   9   4      108.72      120.65      8.09 o 
  -8   9   4        0.71        2.06      2.52 o 
  -7   9   4        2.98        7.01      2.85 o 
  -6   9   4       85.32       83.01      6.45 o 
  -5   9   4       45.58       44.42      5.10 o 
  -4   9   4        6.29        9.50      2.96 o 
  -3   9   4       38.69       42.73      4.80 o 
  -2   9   4       98.56      103.43      6.43 o 
  -1   9   4      324.34      327.34      9.24 o 
   0   9   4        3.81        6.66      2.70 o 
   1   9   4        1.01        3.72      2.52 o 
   2   9   4        2.06        4.22      2.70 o 
   3   9   4      117.72      104.80      9.18 o 
   4   9   4        4.54       10.07      6.19 o 
   5   9   4       42.82       41.66     10.51 o 
   6   9   4      118.76      111.83     16.19 o 
 -10  10   4        8.01        4.98      3.48 o 
  -9  10   4       33.11       31.23      5.18 o 
  -8  10   4       15.20       18.14      4.21 o 
  -7  10   4        2.81        3.13      2.67 o 
  -6  10   4        1.06        2.03      2.51 o 
  -5  10   4        1.69        3.16      3.27 o 
  -4  10   4        3.37        3.06      3.10 o 
  -3  10   4        3.22        1.95      3.15 o 
  -2  10   4       14.27       15.19      4.58 o 
  -1  10   4       58.42       65.76      8.78 o 
   0  10   4        1.38        1.46      2.94 o 
   1  10   4       25.97       23.43      5.36 o 
   2  10   4       84.45       86.86     12.95 o 
   3  10   4       14.86       17.92      7.48 o 
   4  10   4       13.21       10.72      6.48 o 
  -8  11   4        0.55        1.09      4.03 o 
  -7  11   4       38.48       49.45      7.80 o 
  -6  11   4       28.48       36.69      6.92 o 
  -5  11   4        0.51        4.89      4.09 o 
  -4  11   4       63.76       70.78      9.79 o 
  -3  11   4        0.95        0.00      3.38 o 
  -2  11   4       77.66       91.10      8.98 o 
   1  11   4       31.86       37.71      9.79 o 
   2  11   4        6.01        4.82      6.12 o 
   3  11   4        0.05        0.00      5.25 o 
  -6  12   4        0.05        2.23      6.69 o 
  -5  12   4       11.93        3.38      6.69 o 
  -4  12   4        0.61        0.94      5.68 o 
  -3  12   4       39.40       50.95     11.51 o 
   0 -14   5        0.87        0.00      3.68 o 
   1 -14   5        0.09        0.14      3.52 o 
   2 -14   5       19.53       18.10      5.83 o 
  -4 -13   5       26.10       17.49      5.95 o 
  -3 -13   5        8.04       11.96      4.82 o 
  -2 -13   5      117.68      111.95     10.56 o 
  -1 -13   5       16.89       26.02      5.00 o 
   0 -13   5      127.27      116.96     10.45 o 
   1 -13   5        2.89        3.01      3.71 o 
   2 -13   5       43.32       41.41      7.43 o 
   3 -13   5        1.88        3.46      3.92 o 
   4 -13   5       36.59       42.62      7.88 o 
   5 -13   5        2.25        3.45      4.02 o 
  -6 -12   5      159.25      172.99     13.03 o 
  -5 -12   5      180.46      190.72     13.12 o 
  -4 -12   5      151.65      174.19     12.39 o 
  -3 -12   5        3.09        5.99      4.53 o 
  -2 -12   5      261.74      282.43     11.79 o 
  -1 -12   5      109.60      120.02      7.93 o 
   0 -12   5        0.05        0.93      2.46 o 
   1 -12   5       22.20       29.27      6.26 o 
   2 -12   5      273.47      295.84     15.09 o 
   3 -12   5        2.33        0.94      3.38 o 
   4 -12   5       84.64       79.67      9.31 o 
   5 -12   5      105.52      118.87     10.63 o 
   6 -12   5       96.62      119.27     10.73 o 
   7 -12   5        0.34        1.88      3.76 o 
  -7 -11   5       90.84       94.88     10.42 o 
  -6 -11   5       61.50       51.96      8.04 o 
  -5 -11   5       52.44       42.20      7.28 o 
  -4 -11   5        0.69        0.72      2.90 o 
  -3 -11   5       41.66       39.67      6.28 o 
  -2 -11   5      242.00      215.93     10.94 o 
  -1 -11   5      105.71      109.79      7.13 o 
   0 -11   5      132.90      133.57      7.68 o 
   1 -11   5      134.71      141.80      7.92 o 
   2 -11   5        3.42        5.88      3.74 o 
   3 -11   5       24.74       27.69      6.12 o 
   4 -11   5        0.25        0.00      2.84 o 
   5 -11   5      132.72      133.17     10.41 o 
   6 -11   5      103.28      109.21     10.58 o 
   7 -11   5        9.37        6.82      4.17 o 
   8 -11   5       15.25       19.57      5.80 o 
  -8 -10   5       27.55       32.63      7.07 o 
  -7 -10   5       31.78       32.05      6.66 o 
  -6 -10   5       76.83       98.66      9.24 o 
  -5 -10   5       65.17       65.54      8.46 o 
  -4 -10   5       12.92       12.22      4.19 o 
  -3 -10   5       46.92       53.61      5.47 o 
  -2 -10   5       68.55       72.24      6.04 o 
  -1 -10   5        0.00        0.00      1.92 o 
   0 -10   5       99.30       93.61      6.27 o 
   1 -10   5        4.63        3.21      2.27 o 
   2 -10   5     1333.34     1348.79     39.94 o 
   3 -10   5        0.34        1.01      2.61 o 
   4 -10   5      116.23       87.15      8.96 o 
   5 -10   5      352.17      335.33     26.12 o 
   6 -10   5        0.00        0.00      2.70 o 
   7 -10   5        3.88        2.81      3.49 o 
   8 -10   5        0.59        3.80      3.40 o 
   9 -10   5       39.35       44.42      7.73 o 
  -9  -9   5        2.10        3.06      3.73 o 
  -8  -9   5       76.62       74.81      8.96 o 
  -7  -9   5        3.06        0.00      2.92 o 
  -6  -9   5      121.18      118.74      9.36 o 
  -5  -9   5        4.86        6.73      3.22 o 
  -4  -9   5       34.33       38.89      4.58 o 
  -3  -9   5      220.54      228.68      9.04 o 
  -2  -9   5       20.63       27.69      4.03 o 
  -1  -9   5      158.43      150.76      7.34 o 
   0  -9   5      483.61      472.21     12.54 o 
   1  -9   5      420.14      421.09     11.82 o 
   2  -9   5       48.16       41.47      4.75 o 
   3  -9   5     1072.30     1074.31     23.49 o 
   4  -9   5       12.39        6.11      3.15 o 
   5  -9   5       90.33       91.25      8.55 o 
   6  -9   5        1.23        2.15      3.00 o 
   7  -9   5       18.34       20.45      5.11 o 
   8  -9   5       64.21       69.31      8.41 o 
   9  -9   5        0.02        2.33      3.65 o 
  10  -9   5       22.99       39.29     10.72 o 
 -10  -8   5       12.18       10.35      3.85 o 
  -9  -8   5       30.34       32.53      5.41 o 
  -8  -8   5      230.46      221.06     12.84 o 
  -7  -8   5      141.75      123.18      9.97 o 
  -6  -8   5        0.08        0.00      2.45 o 
  -5  -8   5      545.60      550.66     17.78 o 
  -4  -8   5       24.59       28.79      3.84 o 
  -3  -8   5       18.31       13.99      2.84 o 
  -2  -8   5      330.74      304.26      9.67 o 
  -1  -8   5      375.13      390.78     10.82 o 
   0  -8   5       48.08       44.93      4.32 o 
   1  -8   5       22.49       21.43      3.33 o 
   2  -8   5       31.51       35.05      3.97 o 
   3  -8   5       47.09       46.10      5.05 o 
   4  -8   5      252.26      237.04      8.70 o 
   5  -8   5      162.35      136.99      9.13 o 
   6  -8   5       35.93       27.90      5.38 o 
   7  -8   5       29.16       27.41      5.42 o 
   8  -8   5       28.84       34.36      6.21 o 
   9  -8   5        1.75        0.00      3.89 o 
  10  -8   5        2.54        4.61      5.04 o 
 -11  -7   5      255.03      277.92     12.84 o 
 -10  -7   5      170.19      158.16      9.39 o 
  -9  -7   5       95.98      105.76      7.72 o 
  -8  -7   5       53.42       45.60      5.48 o 
  -7  -7   5      362.60      355.86     12.07 o 
  -6  -7   5      532.90      489.86     16.53 o 
  -5  -7   5       83.46       79.65      5.15 o 
  -4  -7   5       12.14        9.58      2.35 o 
  -3  -7   5        2.06        1.95      1.65 o 
  -2  -7   5       36.64       36.75      3.75 o 
  -1  -7   5     1038.57     1077.92     16.94 o 
   0  -7   5       24.77       32.56      3.57 o 
   1  -7   5        7.64       12.13      2.50 o 
   2  -7   5      464.12      436.85     10.79 o 
   3  -7   5       17.02       19.15      3.09 o 
   4  -7   5      121.62      108.67      6.57 o 
   5  -7   5        2.23        1.81      2.49 o 
   6  -7   5        2.62        3.51      2.25 o 
   7  -7   5       75.44       67.48      5.76 o 
   8  -7   5       53.83       50.50      5.80 o 
   9  -7   5        0.30        0.00      3.15 o 
  10  -7   5        0.56        2.22      3.91 o 
 -11  -6   5      218.74      186.31     10.27 o 
 -10  -6   5       69.39       75.48      7.06 o 
  -9  -6   5       30.58       30.24      4.75 o 
  -8  -6   5       85.33       77.69      6.41 o 
  -7  -6   5      203.00      200.40      8.72 o 
  -6  -6   5       24.13       20.72      2.81 o 
  -5  -6   5      139.20      138.85      6.30 o 
  -4  -6   5        0.39        0.96      1.39 o 
  -3  -6   5        7.53        8.33      2.08 o 
  -2  -6   5        2.48        3.59      1.65 o 
  -1  -6   5      244.91      287.11      8.21 o 
   0  -6   5     1187.72     1204.84     16.76 o 
   1  -6   5      234.42      236.78      7.49 o 
   2  -6   5       22.14       18.87      2.17 o 
   3  -6   5      519.78      527.75      9.22 o 
   4  -6   5       17.92       17.66      2.40 o 
   5  -6   5        2.06        4.43      1.81 o 
   6  -6   5       53.40       51.64      4.78 o 
   7  -6   5       25.77       26.85      4.07 o 
   8  -6   5       42.72       44.43      6.46 o 
   9  -6   5       15.30       13.85      4.67 o 
  10  -6   5        0.79        0.00      3.32 o 
  11  -6   5        0.78        1.00      3.66 o 
 -12  -5   5       17.80       32.17     10.36 o 
 -11  -5   5       58.42       51.53      8.06 o 
 -10  -5   5       38.94       40.04      6.56 o 
  -9  -5   5       14.76       15.26      6.04 o 
  -8  -5   5        5.79        2.83      2.41 o 
  -7  -5   5      121.14      122.85      5.56 o 
  -6  -5   5       92.29       87.88      3.84 o 
  -5  -5   5       26.34       27.98      2.38 o 
  -4  -5   5      209.68      216.82      5.54 o 
  -3  -5   5      145.46      153.42      4.22 o 
  -2  -5   5      850.72      896.75     13.70 o 
  -1  -5   5     1876.46     2001.25     33.68 o 
   0  -5   5     1177.81     1208.28     33.91 o 
   1  -5   5        1.49        0.11      0.85 o 
   2  -5   5       68.99       64.91      4.46 o 
   3  -5   5      151.27      137.73      4.76 o 
   4  -5   5       30.54       33.24      2.93 o 
   5  -5   5       48.83       46.03      3.53 o 
   6  -5   5        8.54        9.03      2.32 o 
   7  -5   5      269.13      262.00      9.49 o 
   8  -5   5       12.19       11.55      4.18 o 
   9  -5   5       22.42       32.86      6.29 o 
  10  -5   5        3.85        9.69      4.65 o 
  11  -5   5       16.51       20.10      5.95 o 
 -12  -4   5       39.89       27.25      6.38 o 
 -11  -4   5        1.92        4.57      2.92 o 
 -10  -4   5       55.73       65.00      6.00 o 
  -9  -4   5      396.29      377.48     11.73 o 
  -8  -4   5      133.70      143.06      7.08 o 
  -7  -4   5     1169.05     1203.64     19.12 o 
  -6  -4   5      120.11      118.91      4.88 o 
  -5  -4   5      563.38      556.69      8.30 o 
  -4  -4   5       24.69       30.40      2.58 o 
  -3  -4   5      682.88      787.77      9.48 o 
  -2  -4   5      345.38      352.00      6.21 o 
  -1  -4   5       15.41       15.22      1.64 o 
   0  -4   5       10.10       10.28      1.36 o 
   1  -4   5       94.09       69.59     19.48 o 
   2  -4   5       19.90       32.63      2.46 o 
   3  -4   5       16.16       19.16      2.19 o 
   4  -4   5       44.10       50.47      3.32 o 
   5  -4   5       51.35       56.90      4.23 o 
   6  -4   5        0.58        1.19      1.60 o 
   7  -4   5      635.12      650.57     19.00 o 
   8  -4   5        1.63        1.46      2.89 o 
   9  -4   5       22.01       25.64      5.75 o 
  10  -4   5       12.75       14.53      4.96 o 
  11  -4   5       61.69       65.02      9.04 o 
 -13  -3   5        6.53       13.07      5.61 o 
 -12  -3   5        5.60        7.61      4.55 o 
 -11  -3   5       44.01       54.39      7.48 o 
 -10  -3   5       91.03       83.32      6.25 o 
  -9  -3   5        2.60        4.14      2.38 o 
  -8  -3   5       24.01       22.84      3.49 o 
  -7  -3   5        2.36        5.30      1.64 o 
  -6  -3   5      442.44      475.10      9.15 o 
  -5  -3   5      129.69      145.51      4.68 o 
  -4  -3   5      676.65      676.82      8.52 o 
  -3  -3   5       17.94       21.97      1.69 o 
  -2  -3   5      120.69       88.42     35.68 o 
  -1  -3   5      639.74      431.09    164.07 o 
   0  -3   5      515.58      545.51     25.24 o 
   1  -3   5      533.41      572.97      8.00 o 
   2  -3   5      894.11     1002.40     15.52 o 
   3  -3   5      364.55      367.36      7.27 o 
   4  -3   5       56.21       56.31      3.36 o 
   5  -3   5      291.20      278.62      7.18 o 
   6  -3   5      113.45       94.60      6.63 o 
   7  -3   5      402.06      383.45     11.15 o 
   8  -3   5      376.10      378.92     15.08 o 
   9  -3   5        4.73        4.43      3.42 o 
  10  -3   5       75.99       81.51      9.19 o 
  11  -3   5        1.04        2.72      3.87 o 
 -13  -2   5      160.41      159.96     12.26 o 
 -12  -2   5        6.73        4.52      3.72 o 
 -11  -2   5        3.12        1.96      2.99 o 
 -10  -2   5       73.25       66.33      7.27 o 
  -9  -2   5        0.02        0.25      1.84 o 
  -8  -2   5       17.32       24.35      2.74 o 
  -7  -2   5        2.23        1.38      1.39 o 
  -6  -2   5      242.50      265.01      6.44 o 
  -5  -2   5        0.00        2.21      1.14 o 
  -4  -2   5      203.09      219.88      5.18 o 
  -3  -2   5       36.52       34.79      1.91 o 
  -2  -2   5       23.72       24.35      1.78 o 
  -1  -2   5     3454.24     3514.78     61.22 o 
   0  -2   5     1339.31     1432.03     23.09 o 
   1  -2   5      318.23      358.92      6.42 o 
   2  -2   5     1608.33     1709.10     30.00 o 
   3  -2   5       12.48       12.34      1.86 o 
   4  -2   5        2.34        2.15      1.28 o 
   5  -2   5       69.35       74.52      4.44 o 
   6  -2   5       28.59       27.89      3.70 o 
   7  -2   5     1815.30     1856.23     24.87 o 
   8  -2   5      374.02      378.08     11.92 o 
   9  -2   5        7.69       13.37      4.61 o 
  10  -2   5      114.06      119.67     10.41 o 
  11  -2   5       34.32       41.84      7.81 o 
 -13  -1   5        2.61        9.29      4.90 o 
 -12  -1   5        7.96       12.48      4.70 o 
 -11  -1   5        5.31        6.48      3.85 o 
 -10  -1   5        6.61        7.50      3.52 o 
  -9  -1   5       37.56       47.45      6.48 o 
  -8  -1   5        3.95        4.01      1.78 o 
  -7  -1   5      264.00      277.19      6.84 o 
  -6  -1   5       75.59       72.73      3.52 o 
  -5  -1   5      626.44      665.82      9.37 o 
  -4  -1   5      499.08      529.78      9.01 o 
  -3  -1   5      496.44      335.63    132.21 o 
  -2  -1   5      253.50      241.28      7.61 o 
  -1  -1   5     2139.01     2387.96     14.91 o 
   0  -1   5      946.19     1013.74     13.64 o 
   1  -1   5       15.39       11.81      1.42 o 
   2  -1   5      278.60      309.44      6.04 o 
   3  -1   5       74.74       77.69      3.43 o 
   4  -1   5        2.75        1.72      1.26 o 
   5  -1   5       19.58       18.36      2.99 o 
   6  -1   5       29.73       28.71      3.75 o 
   7  -1   5       16.52       14.14      3.22 o 
   8  -1   5       31.33       29.55      4.52 o 
   9  -1   5      117.16      107.38      7.43 o 
  10  -1   5       12.29       10.34      4.77 o 
  11  -1   5       33.76       46.14      8.89 o 
 -13   0   5       58.22       54.15      8.37 o 
 -12   0   5        9.37       10.88      4.57 o 
 -11   0   5        4.20        8.26      3.81 o 
 -10   0   5       78.96       72.45      7.30 o 
  -9   0   5      269.61      260.38     13.89 o 
  -8   0   5        0.45        0.00      1.15 o 
  -7   0   5      167.86      192.33      5.65 o 
  -6   0   5      971.75     1000.21     15.74 o 
  -5   0   5        0.76        0.00      0.82 o 
  -4   0   5       19.90       22.35      1.92 o 
  -3   0   5     2332.02     2463.36     40.21 o 
  -2   0   5      863.67      986.90      8.65 o 
  -1   0   5      965.92      966.15     15.54 o 
   0   0   5     6510.06     6901.71     50.09 o 
   1   0   5       24.85       24.30      1.87 o 
   2   0   5      133.89      138.55      4.13 o 
   3   0   5       22.59       25.04      2.27 o 
   4   0   5        1.16        0.31      1.10 o 
   5   0   5       18.05       19.12      3.10 o 
   6   0   5       71.35       73.93      5.39 o 
   7   0   5        0.02        0.31      2.07 o 
   8   0   5       54.49       49.16      5.48 o 
   9   0   5      131.14      136.02      8.16 o 
  10   0   5      141.87      142.27     11.12 o 
  11   0   5       23.18       28.07      6.88 o 
 -13   1   5        0.42        0.00      3.28 o 
 -12   1   5       22.58       18.87      5.30 o 
 -11   1   5      423.68      402.89     16.23 o 
 -10   1   5       58.27       49.66      4.92 o 
  -9   1   5       34.68       31.35      3.97 o 
  -8   1   5       36.43       33.45      3.69 o 
  -7   1   5        9.03        8.75      1.70 o 
  -6   1   5      414.37      402.20      7.46 o 
  -5   1   5      123.52      110.54      3.79 o 
  -4   1   5       15.01        9.10      1.39 o 
  -3   1   5      603.41      629.79      7.76 o 
  -2   1   5       39.84       39.89      1.86 o 
  -1   1   5     1112.23     1225.12     15.93 o 
   0   1   5      923.39      986.42      9.10 o 
   1   1   5       42.28       48.72      2.50 o 
   2   1   5      766.95      831.06     10.11 o 
   3   1   5      644.83      671.53      9.56 o 
   4   1   5        5.22        6.70      2.06 o 
   5   1   5      808.36      811.19     15.25 o 
   6   1   5       96.11       95.12      6.33 o 
   7   1   5      353.82      343.60     11.39 o 
   8   1   5      197.53      195.34      9.31 o 
   9   1   5        1.74        5.29      2.96 o 
  10   1   5        1.51        2.58      3.04 o 
 -13   2   5      115.16      127.13     10.83 o 
 -12   2   5       26.99       27.46      6.04 o 
 -11   2   5        9.93       10.03      3.98 o 
 -10   2   5      136.45      122.83      6.94 o 
  -9   2   5      368.04      368.99     10.99 o 
  -8   2   5      154.55      153.86      6.87 o 
  -7   2   5     1181.00     1107.99     58.27 o 
  -6   2   5     1130.71     1161.03     19.04 o 
  -5   2   5      329.70      382.13      7.19 o 
  -4   2   5      878.75      936.68     11.86 o 
  -3   2   5      208.70      231.59      5.02 o 
  -2   2   5     1596.59     1629.87     31.25 o 
  -1   2   5       22.96       22.05      1.80 o 
   0   2   5       52.29       46.60      2.67 o 
   1   2   5        8.07        5.28      2.81 o 
   2   2   5      409.69      403.89     12.16 o 
   3   2   5      330.88      342.25      8.86 o 
   4   2   5      389.21      390.22     10.25 o 
   5   2   5       18.80       19.29      3.33 o 
   6   2   5      282.20      273.93      9.89 o 
   7   2   5       44.97       47.17      5.30 o 
   8   2   5        2.93        5.18      2.92 o 
   9   2   5       71.44       74.65      7.05 o 
  10   2   5       38.33       49.98      6.66 o 
 -13   3   5        2.66        0.00      3.59 o 
 -12   3   5        5.33        6.13      3.84 o 
 -11   3   5       24.49       13.14      4.01 o 
 -10   3   5        0.64        0.00      1.97 o 
  -9   3   5       86.76       93.12      5.98 o 
  -8   3   5       33.77       29.50      3.74 o 
  -7   3   5       78.03       77.08      6.09 o 
  -6   3   5      780.05      798.98     21.46 o 
  -5   3   5        1.83        0.93      1.04 o 
  -4   3   5      571.38      552.24      8.40 o 
  -3   3   5      184.31      143.15     62.34 o 
  -2   3   5      238.83      239.56      5.35 o 
  -1   3   5      244.70      247.70      5.42 o 
   0   3   5       22.14       18.56      9.09 o 
   1   3   5      206.80      215.81      5.44 o 
   2   3   5       81.26       70.11      2.98 o 
   3   3   5      104.55      100.88      4.44 o 
   4   3   5      115.97      109.88      5.96 o 
   5   3   5      102.27      104.92      6.19 o 
   6   3   5        4.15        3.31      2.53 o 
   7   3   5        1.42        5.86      2.78 o 
   8   3   5       15.89       18.49      4.15 o 
   9   3   5        7.47        6.66      3.41 o 
  10   3   5       16.19       23.47      6.50 o 
 -13   4   5        1.95        3.38      4.18 o 
 -12   4   5       24.59       29.43      6.45 o 
 -11   4   5       77.25       81.89      6.68 o 
 -10   4   5      870.41      847.05     22.03 o 
  -9   4   5      106.71      106.76      7.61 o 
  -8   4   5      244.08      232.44      8.84 o 
  -7   4   5      287.59      299.26     12.66 o 
  -6   4   5      460.67      462.66     11.06 o 
  -5   4   5      163.66      155.54      7.46 o 
  -4   4   5     1437.05     1566.67     18.30 o 
  -3   4   5      145.01      153.92      4.74 o 
  -2   4   5      679.49      717.42     16.15 o 
  -1   4   5      830.21      868.42     11.16 o 
   0   4   5      214.74      230.07      5.90 o 
   1   4   5      165.87      175.07      5.32 o 
   2   4   5      120.81      113.31      4.45 o 
   3   4   5        0.29        0.55      1.33 o 
   4   4   5        0.66        1.64      1.61 o 
   5   4   5       43.35       44.01      4.08 o 
   6   4   5       99.00      100.48      5.84 o 
   7   4   5       55.75       59.86      7.78 o 
   8   4   5       28.60       26.43      6.35 o 
   9   4   5       87.43      108.94     10.81 o 
 -13   5   5        3.20        5.64      4.70 o 
 -12   5   5       53.71       63.28      6.73 o 
 -11   5   5        0.27        0.08      2.31 o 
 -10   5   5      399.61      376.82     12.61 o 
  -9   5   5      208.77      192.47      9.30 o 
  -8   5   5        7.23        7.65      2.64 o 
  -7   5   5        5.70        5.59      2.25 o 
  -6   5   5       13.90       21.30      3.28 o 
  -5   5   5      527.65      542.21     17.54 o 
  -4   5   5      120.49      108.53      6.41 o 
  -3   5   5      176.62      181.00      5.50 o 
  -2   5   5       10.49        7.29      1.74 o 
  -1   5   5       15.53       12.74      2.04 o 
   0   5   5       28.15       27.42      2.71 o 
   1   5   5       71.98       70.24      3.89 o 
   2   5   5       63.62       71.39      4.90 o 
   3   5   5      251.20      239.92      8.74 o 
   4   5   5       54.98       54.19      4.35 o 
   5   5   5      105.36      100.02      5.58 o 
   6   5   5       10.09       11.69      3.03 o 
   7   5   5        1.68        4.97      3.65 o 
   8   5   5       66.79       78.82      9.32 o 
 -12   6   5       13.77       16.95      5.44 o 
 -11   6   5        1.34        3.13      2.82 o 
 -10   6   5       25.50       36.11      5.10 o 
  -9   6   5      115.93      121.20      7.31 o 
  -8   6   5       88.97       85.15      6.12 o 
  -7   6   5       78.01       74.92      5.75 o 
  -6   6   5       33.77       36.21      4.19 o 
  -5   6   5      162.89      149.41      6.87 o 
  -4   6   5       13.91       16.34      2.99 o 
  -3   6   5        3.06        8.06      1.93 o 
  -2   6   5        0.73        0.00      1.25 o 
  -1   6   5       84.99       83.50      4.24 o 
   0   6   5      411.64      396.33      8.86 o 
   1   6   5        2.82        2.32      1.65 o 
   2   6   5      527.82      532.14     13.00 o 
   3   6   5      280.27      281.85      9.96 o 
   4   6   5       23.69       21.27      3.99 o 
   5   6   5       58.07       62.89      7.62 o 
   6   6   5       30.55       28.35      5.95 o 
   7   6   5       74.22       84.61     14.75 o 
   8   6   5        0.60        0.00      5.33 o 
 -12   7   5       20.56       25.89      5.20 o 
 -11   7   5        0.02        0.32      2.55 o 
 -10   7   5        7.02        9.86      3.42 o 
  -9   7   5        2.37        3.87      2.68 o 
  -8   7   5       60.37       57.98      5.64 o 
  -7   7   5        3.64        4.06      2.39 o 
  -6   7   5        0.13        1.43      2.00 o 
  -5   7   5        4.48        4.43      2.22 o 
  -4   7   5       50.23       45.58      4.50 o 
  -3   7   5      707.04      703.50     14.47 o 
  -2   7   5     1016.74     1020.29     16.84 o 
  -1   7   5      871.80      905.10     14.03 o 
   0   7   5       78.14       74.24      4.50 o 
   1   7   5      292.32      263.66      9.40 o 
   2   7   5       32.61       37.67      5.98 o 
   3   7   5      618.89      639.78     19.92 o 
   4   7   5       22.51       27.63      5.71 o 
   5   7   5        1.12        2.59      3.37 o 
   6   7   5       23.21       20.76      5.67 o 
   7   7   5       45.36       43.84      7.76 o 
 -11   8   5        9.25       20.97      4.71 o 
 -10   8   5        4.93        5.06      2.87 o 
  -9   8   5        4.08        3.88      2.69 o 
  -8   8   5       16.78       13.59      3.48 o 
  -7   8   5        1.67        0.00      2.02 o 
  -6   8   5       43.24       45.57      5.09 o 
  -5   8   5       27.74       26.60      4.12 o 
  -4   8   5      173.33      186.23      8.33 o 
  -3   8   5       86.50       97.61      6.18 o 
  -2   8   5        3.28        4.49      2.10 o 
  -1   8   5        0.06        0.29      1.75 o 
   0   8   5      259.31      238.54     11.60 o 
   1   8   5        9.12       11.39      3.97 o 
   2   8   5      611.99      653.63     20.17 o 
   3   8   5       38.68       40.31      6.63 o 
   4   8   5        5.70        7.77      4.12 o 
   5   8   5       10.48       10.51      4.73 o 
   6   8   5        0.95        2.75      3.71 o 
 -10   9   5       96.44       88.36      7.85 o 
  -9   9   5      104.16      110.71      8.03 o 
  -8   9   5        2.37        2.21      2.64 o 
  -7   9   5       26.12       29.17      4.81 o 
  -6   9   5        4.02        3.87      2.75 o 
  -5   9   5        3.91        2.72      2.64 o 
  -4   9   5      403.10      417.73     12.76 o 
  -3   9   5        4.87        6.57      3.47 o 
  -2   9   5       17.07       17.11      4.53 o 
  -1   9   5        3.02        2.16      2.45 o 
   0   9   5        0.21        3.71      2.99 o 
   1   9   5      136.06      125.14      9.33 o 
   2   9   5       93.22       99.42      8.98 o 
   3   9   5       83.08      102.46      9.46 o 
   4   9   5        1.08        0.94      4.10 o 
   5   9   5      107.83      140.68     16.77 o 
  -9  10   5       33.06       32.51      6.66 o 
  -8  10   5       15.20       27.46      6.08 o 
  -7  10   5       33.68       33.76      6.41 o 
  -6  10   5        7.85        5.92      3.78 o 
  -5  10   5       17.88       16.99      5.11 o 
  -4  10   5      209.30      207.94     11.88 o 
  -3  10   5       38.07       47.34      6.77 o 
  -2  10   5        0.28        0.00      3.67 o 
   0  10   5       20.55       26.19      8.06 o 
   1  10   5        5.90        9.57      6.12 o 
   2  10   5        1.84        2.37      5.40 o 
   3  10   5       11.83       12.66      7.20 o 
  -8  11   5       10.03        9.14      7.56 o 
  -7  11   5        0.48        0.58      5.76 o 
  -6  11   5       91.34      108.44     15.18 o 
  -5  11   5      204.98      192.28     18.42 o 
  -4  11   5      305.82      332.53     23.10 o 
  -3  11   5        0.10        2.30      5.40 o 
   1  11   5        0.00        3.02      5.33 o 
  -4  12   5       20.72       23.32      9.28 o 
  -3  12   5        1.03        0.00      6.12 o 
  -4 -13   6      233.06      275.98     16.20 o 
  -3 -13   6       74.17       81.59      9.86 o 
  -2 -13   6       82.80       85.62      7.81 o 
  -1 -13   6        3.14        1.90      2.77 o 
   0 -13   6        0.54        0.00      2.76 o 
   1 -13   6       14.88       16.84      5.57 o 
   2 -13   6       28.68       28.07      6.52 o 
   3 -13   6       38.27       46.20      8.06 o 
   4 -13   6       11.19       17.34      5.71 o 
   5 -13   6       15.95        9.64      4.70 o 
  -6 -12   6      289.55      316.95     17.22 o 
  -5 -12   6       23.39       28.13      6.61 o 
  -4 -12   6       75.98       80.81      9.51 o 
  -3 -12   6      123.67      134.56     17.88 o 
  -2 -12   6       32.56       29.85      5.11 o 
  -1 -12   6        2.51        7.27      3.25 o 
   0 -12   6      445.23      453.85     14.71 o 
   1 -12   6       49.72       54.74      7.83 o 
   2 -12   6       53.02       68.67      8.65 o 
   3 -12   6        1.03        1.47      3.08 o 
   4 -12   6        6.14        8.81      4.17 o 
   5 -12   6       12.13       12.29      4.73 o 
   6 -12   6       20.35       24.72      6.37 o 
  -7 -11   6       73.69       85.03     10.10 o 
  -6 -11   6       86.88      101.46     10.26 o 
  -5 -11   6        0.35        0.74      3.14 o 
  -4 -11   6        7.69       11.33      4.55 o 
  -3 -11   6        6.09        4.62      2.91 o 
  -2 -11   6        3.22        2.30      2.45 o 
  -1 -11   6       10.30       13.14      3.50 o 
   0 -11   6      333.40      318.28     11.74 o 
   1 -11   6       66.80       81.51      6.74 o 
   2 -11   6      115.07      114.62      9.27 o 
   3 -11   6       14.47       11.42      4.23 o 
   4 -11   6       25.85       26.15      5.75 o 
   5 -11   6       15.55       11.42      5.18 o 
   6 -11   6       10.18       14.11      4.77 o 
   7 -11   6        0.66        1.81      3.45 o 
  -8 -10   6       18.92       18.77      5.59 o 
  -7 -10   6        2.46        0.00      2.73 o 
  -6 -10   6       11.73       12.46      4.27 o 
  -5 -10   6        7.30        8.85      3.89 o 
  -4 -10   6      241.67      217.61      9.66 o 
  -3 -10   6        0.00        0.65      2.01 o 
  -2 -10   6       14.73        9.26      3.01 o 
  -1 -10   6       23.65       21.90      3.96 o 
   0 -10   6        0.84        1.31      2.02 o 
   1 -10   6        1.71        0.00      2.25 o 
   2 -10   6      125.48      127.21      7.31 o 
   3 -10   6        4.88        5.25      3.40 o 
   4 -10   6       60.12       66.81      7.81 o 
   5 -10   6        5.81        6.44      3.71 o 
   6 -10   6        0.03        1.65      3.11 o 
   7 -10   6        1.28        1.90      3.04 o 
   8 -10   6        3.69        3.65      3.50 o 
  -9  -9   6      129.42      141.67     11.40 o 
  -8  -9   6       33.70       36.85      6.99 o 
  -7  -9   6        6.06        3.54      3.28 o 
  -6  -9   6      116.79      123.96     14.72 o 
  -5  -9   6       11.36       14.02      4.32 o 
  -4  -9   6       22.32       17.62      3.54 o 
  -3  -9   6      100.71       88.81      6.09 o 
  -2  -9   6      191.44      161.88      7.80 o 
  -1  -9   6        0.47        1.15      2.07 o 
   0  -9   6      217.48      190.21      8.28 o 
   1  -9   6       67.10       75.73      5.59 o 
   2  -9   6       17.18       17.47      3.42 o 
   3  -9   6     1092.43     1081.33     29.94 o 
   4  -9   6       13.59       20.67      4.91 o 
   5  -9   6       55.92       39.38      6.32 o 
   6  -9   6       41.03       45.08      6.78 o 
   7  -9   6        8.65       12.02      4.46 o 
   8  -9   6        0.26        3.49      3.51 o 
   9  -9   6        0.87        6.48      5.54 o 
 -10  -8   6       18.13       16.64      4.41 o 
  -9  -8   6       19.38       16.25      5.23 o 
  -8  -8   6       11.05       17.06      4.89 o 
  -7  -8   6       72.54       73.95      8.07 o 
  -6  -8   6        3.57        1.76      2.52 o 
  -5  -8   6       66.67       68.83      5.49 o 
  -4  -8   6      163.84      156.06      7.40 o 
  -3  -8   6       64.94       59.46      5.03 o 
  -2  -8   6       74.75       72.48      5.22 o 
  -1  -8   6      392.92      390.12     11.06 o 
   0  -8   6       94.56       82.83      5.37 o 
   1  -8   6      225.57      222.88      8.43 o 
   2  -8   6       28.75       32.70      4.03 o 
   3  -8   6      251.03      240.63      9.23 o 
   4  -8   6       56.27       64.21      5.30 o 
   5  -8   6      261.43      260.84     12.47 o 
   6  -8   6        0.04        0.19      2.59 o 
   7  -8   6       99.38       90.83      8.50 o 
   8  -8   6       76.90       60.60      7.73 o 
   9  -8   6        2.81       11.95      6.55 o 
  10  -8   6       19.37       25.83      8.85 o 
 -11  -7   6      125.56      173.98     10.34 o 
 -10  -7   6        0.15        0.56      2.59 o 
  -9  -7   6       50.65       54.38      6.15 o 
  -8  -7   6        4.27        4.35      2.58 o 
  -7  -7   6      209.03      207.00     11.47 o 
  -6  -7   6        0.20        0.00      1.76 o 
  -5  -7   6       11.03        8.96      2.58 o 
  -4  -7   6        0.01        1.05      2.30 o 
  -3  -7   6       14.89       17.15      2.97 o 
  -2  -7   6      217.72      227.72      8.09 o 
  -1  -7   6       23.57       20.22      3.07 o 
   0  -7   6       38.13       37.30      4.76 o 
   1  -7   6       80.04       76.49      5.65 o 
   2  -7   6      582.54      573.67     16.06 o 
   3  -7   6       36.82       32.94      3.86 o 
   4  -7   6       21.42       18.59      3.26 o 
   5  -7   6       58.12       56.85      5.02 o 
   6  -7   6        0.63        0.00      2.39 o 
   7  -7   6      407.58      347.73     14.54 o 
   8  -7   6       12.94       11.87      6.19 o 
   9  -7   6       11.32       10.43      5.97 o 
  10  -7   6       29.60       34.18      9.50 o 
 -12  -6   6        6.42        0.08      3.69 o 
 -11  -6   6        6.26        4.30      3.03 o 
 -10  -6   6        4.51        5.12      3.00 o 
  -9  -6   6      283.76      271.63     11.10 o 
  -8  -6   6       16.59       15.74      3.57 o 
  -7  -6   6       50.51       51.48      5.33 o 
  -6  -6   6     1073.71     1057.16     15.58 o 
  -5  -6   6       62.38       57.70      4.61 o 
  -4  -6   6       89.53       80.81      4.91 o 
  -3  -6   6       68.63       74.16      4.64 o 
  -2  -6   6      123.54      151.08      6.27 o 
  -1  -6   6      192.45      224.44      7.49 o 
   0  -6   6      161.93      165.29      6.68 o 
   1  -6   6      381.18      403.96     10.05 o 
   2  -6   6       31.09       33.74      3.55 o 
   3  -6   6      266.20      254.77     10.73 o 
   4  -6   6       18.13       14.93      2.49 o 
   5  -6   6      145.61      158.63      6.17 o 
   6  -6   6        2.37        1.68      2.01 o 
   7  -6   6       21.53       18.94      3.74 o 
   8  -6   6        2.58        3.41      3.38 o 
   9  -6   6       98.30      113.18      9.74 o 
  10  -6   6       72.72       91.75     19.11 o 
 -11  -5   6        6.82        6.33      5.76 o 
 -10  -5   6       32.07       36.20      8.71 o 
  -9  -5   6      395.71      370.94     14.28 o 
  -8  -5   6       82.45       82.11      6.12 o 
  -7  -5   6      419.12      414.07      9.68 o 
  -6  -5   6        8.55        7.83      1.93 o 
  -5  -5   6      194.69      184.50      9.12 o 
  -4  -5   6        1.34        4.82      1.79 o 
  -3  -5   6     2626.03     2836.80     70.68 o 
  -2  -5   6       18.45       18.07      1.73 o 
  -1  -5   6      263.62      269.63      8.47 o 
   0  -5   6      761.55      857.33     25.05 o 
   1  -5   6      434.93      413.46      9.58 o 
   2  -5   6       57.17       61.80      3.38 o 
   3  -5   6      399.05      386.21      8.76 o 
   4  -5   6       74.45       85.00      4.33 o 
   5  -5   6      258.17      237.48      7.90 o 
   6  -5   6       60.91       68.42      4.58 o 
   7  -5   6       18.14       21.29      4.78 o 
   8  -5   6       68.43       73.65      7.93 o 
   9  -5   6        0.27        2.04      3.15 o 
  10  -5   6        6.64        7.82      4.44 o 
 -12  -4   6        0.03        4.25      5.40 o 
 -11  -4   6        9.99       13.83      4.55 o 
 -10  -4   6        3.66        2.42      2.45 o 
  -9  -4   6        0.76        2.40      2.31 o 
  -8  -4   6       10.96        8.02      2.56 o 
  -7  -4   6      841.49      891.33     15.05 o 
  -6  -4   6       20.25       23.34      2.34 o 
  -5  -4   6        8.43        5.14      1.29 o 
  -4  -4   6      371.55      358.74     31.19 o 
  -3  -4   6      859.09      747.88    130.90 o 
  -2  -4   6       29.28       26.64      2.06 o 
  -1  -4   6     1393.62     1480.29     31.05 o 
   0  -4   6       33.32       23.64     11.03 o 
   1  -4   6       23.29       23.19      2.19 o 
   2  -4   6        2.85        3.66      1.33 o 
   3  -4   6      245.89      234.93      6.32 o 
   4  -4   6      574.33      585.37     15.49 o 
   5  -4   6        0.12        0.00      1.55 o 
   6  -4   6      762.89      719.81     23.00 o 
   7  -4   6       65.93       69.85      5.59 o 
   8  -4   6       17.59       11.21      4.27 o 
   9  -4   6       16.64       23.23      5.70 o 
  10  -4   6       10.76       14.13      5.05 o 
 -13  -3   6       51.43       56.99      8.63 o 
 -12  -3   6        0.45        0.37      3.32 o 
 -11  -3   6        0.01        0.05      3.03 o 
 -10  -3   6       39.67       52.03      5.35 o 
  -9  -3   6      131.96      118.78      6.65 o 
  -8  -3   6      409.83      400.99     15.29 o 
  -7  -3   6       70.54       71.70      4.62 o 
  -6  -3   6      190.91      206.08      6.00 o 
  -5  -3   6      148.11      156.27      4.98 o 
  -4  -3   6      701.13      707.89      8.73 o 
  -3  -3   6      729.35      782.87     13.98 o 
  -2  -3   6       66.42       65.16      2.89 o 
  -1  -3   6      821.65      863.74     19.56 o 
   0  -3   6      297.30      329.20      6.21 o 
   1  -3   6       76.35       87.42      3.47 o 
   2  -3   6      156.27      157.63      4.81 o 
   3  -3   6     1862.35     2039.74     46.21 o 
   4  -3   6        3.11        2.84      1.57 o 
   5  -3   6        2.04        2.96      1.74 o 
   6  -3   6      329.93      310.06     15.47 o 
   7  -3   6      163.61      173.44      8.13 o 
   8  -3   6        0.29        3.33      3.11 o 
   9  -3   6        0.02        0.00      3.10 o 
  10  -3   6       77.84      100.36     10.12 o 
 -13  -2   6        1.26        5.01      4.44 o 
 -12  -2   6        3.30        6.54      4.30 o 
 -11  -2   6       32.98       39.38      6.64 o 
 -10  -2   6      217.50      219.18     16.66 o 
  -9  -2   6      128.93      114.69      6.37 o 
  -8  -2   6      499.40      506.15     21.76 o 
  -7  -2   6       19.04       20.44      2.52 o 
  -6  -2   6      723.51      826.38     11.67 o 
  -5  -2   6      312.30      311.97      6.79 o 
  -4  -2   6     1246.83     1265.22     11.38 o 
  -3  -2   6        0.07        0.00      0.69 o 
  -2  -2   6      276.38      334.10      8.31 o 
  -1  -2   6      607.45      678.20     11.53 o 
   0  -2   6       89.42       97.93      3.31 o 
   1  -2   6       10.10       15.61      1.77 o 
   2  -2   6      870.48      866.73     10.88 o 
   3  -2   6       18.61       21.92      2.37 o 
   4  -2   6      548.66      500.79      9.33 o 
   5  -2   6        7.94       11.05      2.30 o 
   6  -2   6      111.20      107.66     10.16 o 
   7  -2   6      650.24      651.67     15.28 o 
   8  -2   6       28.41       32.55      4.75 o 
   9  -2   6        1.27        3.17      3.26 o 
  10  -2   6       26.49       35.38      7.10 o 
 -13  -1   6        3.64        3.54      4.12 o 
 -12  -1   6       20.09       27.76      6.23 o 
 -11  -1   6      138.71      110.20      9.08 o 
 -10  -1   6      203.87      205.90     11.14 o 
  -9  -1   6       10.38       10.98      3.23 o 
  -8  -1   6      189.10      183.26      6.13 o 
  -7  -1   6      731.92      795.14     15.08 o 
  -6  -1   6        7.27        9.53      1.80 o 
  -5  -1   6      120.02      127.59      4.35 o 
  -4  -1   6     1461.56     1532.16     14.06 o 
  -3  -1   6      281.11      315.69      4.85 o 
  -2  -1   6      702.13      708.74      8.82 o 
  -1  -1   6      684.82      756.84     11.66 o 
   0  -1   6       61.43       59.39      2.34 o 
   1  -1   6        2.88        1.83      0.96 o 
   2  -1   6      195.91      197.92      5.15 o 
   3  -1   6      213.93      209.00      5.72 o 
   4  -1   6      139.91      130.98      4.97 o 
   5  -1   6      164.02      176.53      7.34 o 
   6  -1   6      722.77      652.87     44.10 o 
   7  -1   6      239.97      234.40      9.50 o 
   8  -1   6       20.92       18.79      4.01 o 
   9  -1   6        4.96        7.65      3.36 o 
  10  -1   6       64.71       62.94      8.71 o 
 -13   0   6       37.42       62.96      8.69 o 
 -12   0   6      178.23      169.85     11.65 o 
 -11   0   6       60.24       62.49      7.53 o 
 -10   0   6       16.66       28.50      7.41 o 
  -9   0   6        1.43        0.85      1.68 o 
  -8   0   6      307.30      305.61      9.34 o 
  -7   0   6      685.02      702.22     12.28 o 
  -6   0   6      259.59      262.62      6.37 o 
  -5   0   6       63.31       61.10      3.13 o 
  -4   0   6        1.59        0.81      0.67 o 
  -3   0   6     1709.68     1821.56     25.13 o 
  -2   0   6      136.91      138.61      5.19 o 
  -1   0   6     1162.49     1205.21     17.56 o 
   0   0   6     3259.28     3577.53     34.44 o 
   1   0   6      117.57      109.25      3.55 o 
   2   0   6        8.72       10.50      1.69 o 
   3   0   6       17.93       16.14      2.12 o 
   4   0   6       35.44       34.74      3.66 o 
   5   0   6      995.41      994.90     17.19 o 
   6   0   6      100.78       93.78      6.08 o 
   7   0   6        0.65        0.00      2.08 o 
   8   0   6        9.57       11.13      3.48 o 
   9   0   6       23.99       26.25      6.17 o 
  10   0   6      125.80      140.90     17.41 o 
 -13   1   6       49.73       57.13      8.51 o 
 -12   1   6       32.94       33.51      6.55 o 
 -11   1   6      125.48      110.68      8.98 o 
 -10   1   6      257.36      227.35     12.81 o 
  -9   1   6      113.87      108.53      6.22 o 
  -8   1   6       11.56       11.51      2.59 o 
  -7   1   6       24.46       31.39      3.47 o 
  -6   1   6      187.28      176.94      5.47 o 
  -5   1   6       34.98       40.45      2.63 o 
  -4   1   6      932.71      901.51     25.61 o 
  -3   1   6      148.57      147.81      3.82 o 
  -2   1   6       30.95       34.39      3.15 o 
  -1   1   6     3709.37     4189.47    155.10 o 
   0   1   6      349.53      332.11      8.06 o 
   1   1   6      101.02       93.15      4.71 o 
   2   1   6       78.72       85.06      3.67 o 
   3   1   6        0.41        0.00      1.08 o 
   4   1   6       14.00       12.22      2.71 o 
   5   1   6       81.28       93.67      5.78 o 
   6   1   6      133.34      126.57      7.05 o 
   7   1   6      132.64      139.25      7.79 o 
   8   1   6       84.01       76.54      8.54 o 
   9   1   6       52.08       70.62      9.10 o 
  10   1   6        0.17        1.54      4.27 o 
 -13   2   6       72.74       89.88     21.44 o 
 -12   2   6       46.84       39.40      6.94 o 
 -11   2   6        3.27        6.86      2.99 o 
 -10   2   6      156.28      147.60      7.71 o 
  -9   2   6     1208.61     1203.74     33.75 o 
  -8   2   6      137.05      124.64      6.32 o 
  -7   2   6      359.16      343.42      9.71 o 
  -6   2   6      431.96      436.03     11.16 o 
  -5   2   6      418.60      449.03     11.79 o 
  -4   2   6       62.02       49.03     10.15 o 
  -3   2   6     2309.64     2391.94     45.58 o 
  -2   2   6     2132.41     2434.79     48.77 o 
  -1   2   6      652.34      666.15     19.00 o 
   0   2   6      164.59      172.72      7.09 o 
   1   2   6      538.48      550.20      8.49 o 
   2   2   6      266.01      273.84      7.99 o 
   3   2   6      132.96      125.65      5.81 o 
   4   2   6      513.36      511.52     12.18 o 
   5   2   6       38.92       40.38      4.51 o 
   6   2   6       50.48       46.12      6.56 o 
   7   2   6       93.21      100.54      9.10 o 
   8   2   6      320.71      334.35     15.99 o 
   9   2   6        6.14       12.89      5.21 o 
 -13   3   6       23.88       37.78      7.22 o 
 -12   3   6        5.57       11.58      4.48 o 
 -11   3   6       13.95       14.02      3.69 o 
 -10   3   6       53.02       53.84      5.40 o 
  -9   3   6       61.08       63.82      5.43 o 
  -8   3   6       35.50       29.94      3.81 o 
  -7   3   6       76.78       71.59      5.33 o 
  -6   3   6       19.44       14.39      2.57 o 
  -5   3   6        9.90        8.68      1.76 o 
  -4   3   6      173.82       91.76     39.62 o 
  -3   3   6      110.85      104.27      3.87 o 
  -2   3   6      905.19      937.93     22.87 o 
  -1   3   6        0.53        0.37      0.94 o 
   0   3   6      363.54      391.08      7.35 o 
   1   3   6      388.15      255.86     98.92 o 
   2   3   6       10.06        8.89      1.60 o 
   3   3   6      113.30      104.74      4.70 o 
   4   3   6       32.52       32.88      5.44 o 
   5   3   6      271.10      251.79     12.43 o 
   6   3   6        6.88       14.10      4.34 o 
   7   3   6      268.13      262.82     14.04 o 
   8   3   6        4.57        8.91      4.68 o 
   9   3   6       13.76       16.74      5.79 o 
 -13   4   6        0.44        0.00      3.44 o 
 -12   4   6       42.35       37.30      5.43 o 
 -11   4   6      298.46      319.47     14.02 o 
 -10   4   6      658.22      683.24     16.69 o 
  -9   4   6        1.64        1.05      2.00 o 
  -8   4   6       13.51        9.80      2.79 o 
  -7   4   6      456.83      431.74     15.83 o 
  -6   4   6       30.88       29.67      3.57 o 
  -5   4   6        0.43        0.36      1.33 o 
  -4   4   6      198.08      207.21      5.77 o 
  -3   4   6       42.20       19.56     11.31 o 
  -2   4   6      507.92      399.02     84.70 o 
  -1   4   6        0.02        0.00      0.97 o 
   0   4   6       66.63       72.17      4.60 o 
   1   4   6       14.36       15.10      2.73 o 
   2   4   6       33.81       35.49      5.18 o 
   3   4   6      111.10      104.93      7.82 o 
   4   4   6       15.79       13.86      4.14 o 
   5   4   6      190.39      183.53     11.14 o 
   6   4   6       88.72       82.22      8.68 o 
   7   4   6      225.11      245.43     19.21 o 
   8   4   6      149.78      179.69     12.67 o 
 -13   5   6        0.96        7.04      4.35 o 
 -12   5   6       49.19       53.57      6.39 o 
 -11   5   6      271.94      305.36     12.07 o 
 -10   5   6       41.50       45.82      5.45 o 
  -9   5   6        0.00        0.82      2.19 o 
  -8   5   6        7.35        5.77      2.49 o 
  -7   5   6        0.67        0.00      1.71 o 
  -6   5   6      521.56      513.66     12.41 o 
  -5   5   6       43.12       49.53      4.25 o 
  -4   5   6       89.47       89.05      5.06 o 
  -3   5   6      431.82      454.29      9.15 o 
  -2   5   6      451.96      425.12     10.74 o 
  -1   5   6       14.32       11.80      2.64 o 
   0   5   6      272.02      267.95      8.79 o 
   1   5   6      731.18      736.38     14.52 o 
   2   5   6      116.74      125.39      8.60 o 
   3   5   6        0.17        0.00      2.70 o 
   4   5   6       44.54       40.46      6.33 o 
   5   5   6      113.06      114.60      9.29 o 
   6   5   6      108.33      105.51      9.92 o 
   7   5   6       93.37       89.94      9.74 o 
   8   5   6       17.88       22.84      6.40 o 
 -12   6   6       36.77       33.57      5.66 o 
 -11   6   6        0.59        6.21      3.11 o 
 -10   6   6       22.61       21.91      4.25 o 
  -9   6   6        5.26        3.29      2.49 o 
  -8   6   6      131.91      112.93      6.84 o 
  -7   6   6       13.35        9.86      2.95 o 
  -6   6   6      785.06      760.90     23.17 o 
  -5   6   6      786.18      814.87     18.90 o 
  -4   6   6        5.27        7.84      3.25 o 
  -3   6   6      485.38      469.53     11.68 o 
  -2   6   6      215.22      200.02      7.89 o 
  -1   6   6      386.57      345.33     17.10 o 
   0   6   6       34.17       42.11      4.33 o 
   1   6   6       72.83       69.38      6.94 o 
   2   6   6      130.45      116.66      8.70 o 
   3   6   6       35.70       33.51      6.03 o 
   4   6   6        4.24        2.87      3.07 o 
   5   6   6       33.40       30.87      6.23 o 
   6   6   6       83.78       85.39      9.46 o 
   7   6   6        6.72       14.86      5.43 o 
 -12   7   6      101.78      115.77      8.90 o 
 -11   7   6       41.64       49.12      6.47 o 
 -10   7   6       22.64       23.24      4.57 o 
  -9   7   6        1.78        2.57      2.73 o 
  -8   7   6       15.82       19.04      3.93 o 
  -7   7   6      364.63      327.91     14.47 o 
  -6   7   6        1.87        3.75      3.10 o 
  -5   7   6       26.70       24.25      5.11 o 
  -4   7   6       40.05       47.83      6.23 o 
  -3   7   6       15.84       20.01      4.63 o 
  -2   7   6      216.74      194.04      8.12 o 
  -1   7   6      195.73      192.66      8.22 o 
   0   7   6      195.07      184.32      8.16 o 
   1   7   6      421.46      427.33     15.94 o 
   2   7   6      272.01      286.21     13.61 o 
   3   7   6       61.96       66.07      7.96 o 
   4   7   6      280.61      275.59     14.35 o 
   5   7   6       57.64       49.97      7.81 o 
   6   7   6      227.81      229.14     14.19 o 
 -11   8   6        0.62        2.09      3.60 o 
 -10   8   6       10.58       15.62      4.94 o 
  -9   8   6        7.86        4.71      3.56 o 
  -8   8   6       49.05       54.12     12.09 o 
  -7   8   6       87.78       83.71      9.50 o 
  -6   8   6       67.52       65.40      7.66 o 
  -5   8   6       26.55       42.83      6.46 o 
  -4   8   6        2.10        4.92      3.30 o 
  -3   8   6        5.74        3.23      3.16 o 
  -2   8   6      135.58      146.25      9.54 o 
  -1   8   6       54.67       52.51      5.23 o 
   0   8   6        1.03        0.00      2.91 o 
   1   8   6      212.03      217.34     12.06 o 
   2   8   6       19.07       17.40      5.20 o 
   3   8   6      172.02      161.32     12.09 o 
   4   8   6       30.75       36.75      7.05 o 
   5   8   6       91.81      104.81     10.68 o 
 -10   9   6       12.06       15.49      5.19 o 
  -9   9   6       47.55       54.25      7.96 o 
  -8   9   6       23.48       26.43      5.97 o 
  -7   9   6        0.41        1.84      3.12 o 
  -6   9   6       31.99       36.49      6.51 o 
  -5   9   6       36.92       48.88      7.05 o 
  -4   9   6      161.03      163.20     10.71 o 
  -3   9   6      116.39      111.17      8.92 o 
  -2   9   6       86.06       80.83      8.12 o 
  -1   9   6      168.53      173.71     15.69 o 
   0   9   6        7.83       11.15      4.53 o 
   1   9   6       88.30       94.70      9.18 o 
   2   9   6        2.35        6.12      3.94 o 
   3   9   6      161.29      167.18     12.45 o 
   4   9   6       83.95       93.41     10.25 o 
  -9  10   6        2.32        2.50      3.73 o 
  -8  10   6       99.82      128.23     21.01 o 
  -7  10   6       17.05       18.99      7.30 o 
  -6  10   6       13.39       23.68      5.69 o 
  -5  10   6       13.31        9.09      4.27 o 
  -4  10   6      345.46      379.80     16.55 o 
  -3  10   6       60.31       66.47      8.04 o 
  -2  10   6      102.23      129.84     10.05 o 
   1  10   6       15.02       21.37      8.49 o 
   2  10   6      153.46      147.73     16.55 o 
  -7  11   6       15.51       17.85      8.78 o 
  -6  11   6        2.24        0.00      4.97 o 
  -5  11   6      246.05      274.10     22.09 o 
  -4  11   6       88.32       81.53     13.53 o 
  -3  11   6       35.61       45.05     11.01 o 
  -3 -13   7       20.09       30.14      6.86 o 
  -2 -13   7      122.52      117.35      8.65 o 
  -1 -13   7        2.19        4.60      3.31 o 
   0 -13   7        9.58       23.13      4.84 o 
   1 -13   7       43.11       50.75      8.32 o 
   2 -13   7       48.33       53.58      8.60 o 
   3 -13   7       70.35       69.74      9.49 o 
   4 -13   7       26.28       40.65      7.90 o 
  -6 -12   7       18.57       23.24      6.07 o 
  -5 -12   7        1.47        3.69      3.79 o 
  -4 -12   7        5.39        5.29      3.89 o 
  -3 -12   7        0.68        2.83      2.75 o 
  -2 -12   7        2.07        0.00      2.62 o 
  -1 -12   7       13.50       20.50      4.47 o 
   0 -12   7       77.75       89.56      7.52 o 
   1 -12   7        0.36        2.50      2.75 o 
   2 -12   7        3.30        3.26      3.59 o 
   3 -12   7       21.15       30.59      6.56 o 
   4 -12   7        6.18        4.08      4.02 o 
   5 -12   7        0.17        0.84      3.22 o 
   6 -12   7       48.97       77.78      9.90 o 
  -7 -11   7        0.07        0.00      3.01 o 
  -6 -11   7       42.70       37.63      7.02 o 
  -5 -11   7        3.99        2.66      3.41 o 
  -4 -11   7        0.12        0.00      2.38 o 
  -3 -11   7        1.51        0.88      2.45 o 
  -2 -11   7        0.68        0.00      2.17 o 
  -1 -11   7        0.86        1.55      2.36 o 
   0 -11   7       13.85       19.86      4.14 o 
   1 -11   7        3.39        0.99      2.39 o 
   2 -11   7       13.71       12.33      3.49 o 
   3 -11   7        4.30        2.09      3.32 o 
   4 -11   7        0.78        2.44      3.35 o 
   5 -11   7      128.70      160.11     11.58 o 
   6 -11   7        4.65        5.93      4.03 o 
   7 -11   7        0.58        1.11      3.18 o 
  -8 -10   7       50.65       54.33      8.45 o 
  -7 -10   7       41.40       36.24      6.86 o 
  -6 -10   7       18.32       14.53      4.77 o 
  -5 -10   7       11.91       12.19      4.25 o 
  -4 -10   7        0.37        0.06      2.38 o 
  -3 -10   7       24.37       20.66      4.03 o 
  -2 -10   7      575.02      493.16     14.18 o 
  -1 -10   7       19.82       18.01      3.74 o 
   0 -10   7       62.94       48.41      6.64 o 
   1 -10   7      122.21      129.72      7.50 o 
   2 -10   7       20.46       27.33      4.37 o 
   3 -10   7       10.62       10.45      3.95 o 
   4 -10   7       19.43       19.19      4.96 o 
   5 -10   7       22.57       33.57      6.46 o 
   6 -10   7        1.96        3.24      3.53 o 
   7 -10   7       20.45       26.62      5.97 o 
   8 -10   7       14.38       29.00      9.21 o 
  -9  -9   7       18.41       10.59      4.73 o 
  -8  -9   7        1.24        0.00      3.14 o 
  -7  -9   7       12.88       11.19      4.17 o 
  -6  -9   7        1.47        1.51      3.53 o 
  -5  -9   7        0.00        0.32      2.00 o 
  -4  -9   7       36.22       32.40      4.45 o 
  -3  -9   7      406.47      370.76     12.83 o 
  -2  -9   7        2.95        3.83      2.19 o 
  -1  -9   7        0.42        0.12      1.85 o 
   0  -9   7      217.63      213.35      9.92 o 
   1  -9   7      343.73      339.95     11.19 o 
   2  -9   7      160.38      144.47      7.56 o 
   3  -9   7      139.04      140.49      7.47 o 
   4  -9   7      210.16      195.17     11.37 o 
   5  -9   7       77.28       72.63      7.99 o 
   6  -9   7       45.97       52.97      7.38 o 
   7  -9   7        0.61        2.03      3.18 o 
   8  -9   7       19.87       19.67      5.23 o 
 -10  -8   7        2.93        9.15      4.83 o 
  -9  -8   7       22.98       24.92      6.03 o 
  -8  -8   7       46.74       40.58      6.83 o 
  -7  -8   7        1.25        4.11      3.25 o 
  -6  -8   7        4.89        6.41      3.25 o 
  -5  -8   7        6.33        5.41      2.42 o 
  -4  -8   7      220.37      211.44      8.72 o 
  -3  -8   7     1232.06     1176.85     20.03 o 
  -2  -8   7      104.55       94.65      5.92 o 
  -1  -8   7       83.03       74.17      5.48 o 
   0  -8   7      328.99      333.36     10.48 o 
   1  -8   7      248.06      245.19      9.10 o 
   2  -8   7       89.05       87.88      6.38 o 
   3  -8   7     1327.90     1357.94     21.62 o 
   4  -8   7       18.87       17.61      3.51 o 
   5  -8   7        6.70        6.45      3.48 o 
   6  -8   7        8.58       11.47      3.99 o 
   7  -8   7        0.69        0.00      2.81 o 
   8  -8   7        0.37        0.00      3.60 o 
   9  -8   7       29.92       39.07     10.07 o 
 -11  -7   7       71.17       80.19     10.00 o 
 -10  -7   7       63.86       72.53      7.82 o 
  -9  -7   7        0.96        4.31      2.68 o 
  -8  -7   7      139.63      142.87     10.04 o 
  -7  -7   7      411.62      404.93     15.77 o 
  -6  -7   7     1147.06     1155.29     20.00 o 
  -5  -7   7      220.52      213.00      8.49 o 
  -4  -7   7      159.79      159.89      7.27 o 
  -3  -7   7       87.47       80.75      5.20 o 
  -2  -7   7       68.95       67.98      4.87 o 
  -1  -7   7        3.17        3.79      1.92 o 
   0  -7   7       85.09       78.32      5.16 o 
   1  -7   7      206.81      182.87      7.55 o 
   2  -7   7        6.62        5.25      2.23 o 
   3  -7   7       42.45       33.57      4.09 o 
   4  -7   7     1043.05     1036.04     30.37 o 
   5  -7   7        1.19        2.67      2.33 o 
   6  -7   7      185.29      167.59     10.20 o 
   7  -7   7        5.11        4.02      3.11 o 
   8  -7   7       42.00       40.15      9.35 o 
   9  -7   7        0.28        1.44      4.46 o 
 -11  -6   7       57.01       58.55      6.82 o 
 -10  -6   7       70.80       76.53      7.10 o 
  -9  -6   7        1.89        4.27      2.58 o 
  -8  -6   7        1.98        1.37      2.11 o 
  -7  -6   7      605.77      551.15     25.94 o 
  -6  -6   7      287.06      268.34      9.33 o 
  -5  -6   7       71.11       70.64      5.01 o 
  -4  -6   7      218.90      225.67     10.50 o 
  -3  -6   7       28.76       20.62      3.08 o 
  -2  -6   7      223.93      208.42      8.10 o 
  -1  -6   7      617.58      601.80     49.83 o 
   0  -6   7      212.21      206.85      7.46 o 
   1  -6   7        8.30        9.17      2.37 o 
   2  -6   7       82.17       88.86      5.21 o 
   3  -6   7        9.34        5.90      2.21 o 
   4  -6   7      206.63      195.50      7.93 o 
   5  -6   7       73.09       71.01      4.70 o 
   6  -6   7        0.40        1.64      2.20 o 
   7  -6   7       12.42       11.14      4.13 o 
   8  -6   7       56.44       57.16      7.56 o 
   9  -6   7        0.45        1.29      3.50 o 
  10  -6   7       57.91       70.18      8.95 o 
 -12  -5   7        3.42        3.54      4.05 o 
 -11  -5   7      135.35      127.89      8.36 o 
 -10  -5   7        1.05        0.79      2.44 o 
  -9  -5   7       57.46       52.93      5.53 o 
  -8  -5   7     1382.41     1367.25     36.13 o 
  -7  -5   7      731.18      724.50     13.03 o 
  -6  -5   7       21.00       19.07      2.77 o 
  -5  -5   7      243.08      222.63      7.90 o 
  -4  -5   7      257.70      255.56     13.53 o 
  -3  -5   7       34.80       34.30      3.45 o 
  -2  -5   7      635.02      649.71     13.70 o 
  -1  -5   7       88.45       96.54      3.71 o 
   0  -5   7      166.14      178.86      5.10 o 
   1  -5   7       52.46       56.11      3.28 o 
   2  -5   7      145.93      153.20      5.24 o 
   3  -5   7       91.84       87.99      4.35 o 
   4  -5   7      149.69      142.87      5.72 o 
   5  -5   7       91.42       79.55      4.71 o 
   6  -5   7       84.54       82.48      5.07 o 
   7  -5   7       25.22       24.14      5.31 o 
   8  -5   7       14.41       13.07      4.46 o 
   9  -5   7       23.02       19.24      5.43 o 
  10  -5   7        0.01        2.27      3.94 o 
 -12  -4   7       10.85       17.20      7.99 o 
 -11  -4   7        1.90        5.25      5.33 o 
 -10  -4   7      201.68      196.81     11.35 o 
  -9  -4   7       30.15       30.55      4.28 o 
  -8  -4   7       23.31       22.45      3.53 o 
  -7  -4   7      542.03      541.45      9.54 o 
  -6  -4   7       26.88       25.79      2.50 o 
  -5  -4   7      117.27      131.42      4.33 o 
  -4  -4   7      341.79      317.61      7.00 o 
  -3  -4   7      525.10      563.20     11.04 o 
  -2  -4   7        2.92        1.45      0.86 o 
  -1  -4   7      816.71      826.44     25.28 o 
   0  -4   7        1.27        2.15      1.15 o 
   1  -4   7      135.00      135.76      4.66 o 
   2  -4   7      317.34      281.59      8.08 o 
   3  -4   7      200.64      191.94      6.08 o 
   4  -4   7      174.20      142.92      5.67 o 
   5  -4   7        1.67        1.70      1.95 o 
   6  -4   7       58.65       53.20      5.22 o 
   7  -4   7        5.24        8.53      3.01 o 
   8  -4   7       92.43       94.97      8.57 o 
   9  -4   7       41.88       64.12      8.29 o 
  10  -4   7        0.27        3.24      7.41 o 
 -13  -3   7        7.25       17.04      5.70 o 
 -12  -3   7       88.65       86.56     14.82 o 
 -11  -3   7        8.82       13.27      4.68 o 
 -10  -3   7       40.55       57.95      5.56 o 
  -9  -3   7      109.54      112.95      6.54 o 
  -8  -3   7       28.41       35.76      4.04 o 
  -7  -3   7       12.08       13.65      2.33 o 
  -6  -3   7        3.39        3.72      1.53 o 
  -5  -3   7        0.00        0.00      0.90 o 
  -4  -3   7       13.70        9.75      1.74 o 
  -3  -3   7      115.21      118.15      4.10 o 
  -2  -3   7      381.26      410.35     10.09 o 
  -1  -3   7      139.65      138.60      6.15 o 
   0  -3   7      139.64      149.37      4.50 o 
   1  -3   7      185.37      182.37      5.17 o 
   2  -3   7      243.06      257.63      6.44 o 
   3  -3   7     2663.32     2737.42     51.44 o 
   4  -3   7        4.02        4.80      1.85 o 
   5  -3   7      373.39      368.95      9.05 o 
   6  -3   7        1.89        0.22      2.32 o 
   7  -3   7       27.29       28.13      4.34 o 
   8  -3   7      159.33      163.12      8.71 o 
   9  -3   7        2.37        4.39      6.04 o 
  10  -3   7       67.73       93.91     15.26 o 
 -13  -2   7        3.36        3.80      4.43 o 
 -12  -2   7       26.72       36.02      6.82 o 
 -11  -2   7       31.57       32.33      5.91 o 
 -10  -2   7      519.32      523.59     18.39 o 
  -9  -2   7      448.31      422.03     15.22 o 
  -8  -2   7      618.20      635.42     11.67 o 
  -7  -2   7        0.30        1.47      1.35 o 
  -6  -2   7        3.10        3.49      1.51 o 
  -5  -2   7      284.61      304.79      6.91 o 
  -4  -2   7      568.47      538.23      7.48 o 
  -3  -2   7       47.41       57.60      2.86 o 
  -2  -2   7      114.63      122.04      3.72 o 
  -1  -2   7      368.43      406.96      9.96 o 
   0  -2   7        0.74        2.07      1.03 o 
   1  -2   7      727.12      760.91     11.84 o 
   2  -2   7       23.76       23.16      2.41 o 
   3  -2   7       43.02       47.45      3.31 o 
   4  -2   7      191.16      181.99      6.12 o 
   5  -2   7        4.72        2.72      2.31 o 
   6  -2   7       11.66       14.14      3.31 o 
   7  -2   7      338.55      339.91     14.67 o 
   8  -2   7       22.02       20.73      5.42 o 
   9  -2   7       27.06       32.09     10.36 o 
  10  -2   7        6.33        2.23      7.56 o 
 -13  -1   7        7.53        8.19      4.68 o 
 -12  -1   7        0.19        4.18      3.91 o 
 -11  -1   7        2.63       11.19      4.16 o 
 -10  -1   7      191.81      196.81     15.33 o 
  -9  -1   7       95.45       91.43      7.61 o 
  -8  -1   7        0.02        0.00      1.41 o 
  -7  -1   7      330.39      327.04      7.88 o 
  -6  -1   7       25.64       25.66      2.58 o 
  -5  -1   7      659.94      683.55     11.91 o 
  -4  -1   7       21.55       23.01      2.81 o 
  -3  -1   7      384.10      417.92      9.94 o 
  -2  -1   7      260.58      286.23      7.77 o 
  -1  -1   7       23.53       24.78      2.88 o 
   0  -1   7      279.78      285.94      7.97 o 
   1  -1   7       52.99       61.38      2.93 o 
   2  -1   7      589.09      602.31      9.43 o 
   3  -1   7        0.97        1.53      1.42 o 
   4  -1   7       16.95       20.98      3.88 o 
   5  -1   7      230.21      225.61     11.24 o 
   6  -1   7      126.73      128.62      9.34 o 
   7  -1   7       94.53       89.20      8.69 o 
   8  -1   7        6.30       10.66      4.50 o 
   9  -1   7      137.75      132.88     10.91 o 
  10  -1   7       30.71       30.87     11.44 o 
 -13   0   7        0.03        0.00      3.51 o 
 -12   0   7       14.66       23.76      5.64 o 
 -11   0   7      153.99      147.24     10.18 o 
 -10   0   7      124.28      122.02      6.96 o 
  -9   0   7       34.11       33.20      4.13 o 
  -8   0   7       12.09       18.74      3.17 o 
  -7   0   7      412.21      380.89     21.63 o 
  -6   0   7      435.14      446.48     11.13 o 
  -5   0   7      795.23      820.83     13.71 o 
  -4   0   7      114.61      122.49      4.00 o 
  -3   0   7      389.36      449.10      7.63 o 
  -2   0   7      485.63      481.14     10.26 o 
  -1   0   7      369.11      330.36      8.62 o 
   0   0   7        0.22        1.13      1.52 o 
   1   0   7      553.44      573.89     11.65 o 
   2   0   7      566.30      512.65     15.96 o 
   3   0   7       93.73       83.07      5.02 o 
   4   0   7       35.43       33.19      5.31 o 
   5   0   7      152.41      163.90     10.00 o 
   6   0   7      315.74      320.72     14.24 o 
   7   0   7      184.00      182.17     11.48 o 
   8   0   7      248.40      261.18     14.23 o 
   9   0   7       52.68       47.24      7.98 o 
 -13   1   7        2.05        5.71      4.39 o 
 -12   1   7        1.25        0.00      3.25 o 
 -11   1   7       14.45       12.89      4.28 o 
 -10   1   7        0.19        0.65      2.07 o 
  -9   1   7        0.00        0.83      1.89 o 
  -8   1   7       62.90       60.52      4.77 o 
  -7   1   7      133.49      137.35      6.24 o 
  -6   1   7      180.48      167.48      5.62 o 
  -5   1   7      664.33      368.70    162.41 o 
  -4   1   7      995.88     1073.37     11.70 o 
  -3   1   7       51.41       50.39      3.89 o 
  -2   1   7     1407.14     1409.50     24.78 o 
  -1   1   7     2235.55     2212.97     23.22 o 
   0   1   7       95.17       91.20      5.00 o 
   1   1   7       51.84       55.60      4.18 o 
   2   1   7       24.30       21.01      3.10 o 
   3   1   7      171.85      161.29      9.28 o 
   4   1   7       53.95       51.87      6.37 o 
   5   1   7     1248.37     1233.00     26.94 o 
   6   1   7       12.01       16.97      4.91 o 
   7   1   7      200.96      203.45     13.96 o 
   8   1   7       74.47       87.31      9.37 o 
   9   1   7       41.43       50.63      8.42 o 
 -13   2   7        0.30        1.21      3.84 o 
 -12   2   7       38.11       41.66      9.71 o 
 -11   2   7        2.12        3.05      2.48 o 
 -10   2   7        0.02        1.61      2.16 o 
  -9   2   7      630.07      611.26     22.41 o 
  -8   2   7       25.40       29.94      3.86 o 
  -7   2   7       32.87       31.07      3.58 o 
  -6   2   7        4.91        4.86      1.53 o 
  -5   2   7      110.99       53.64     24.63 o 
  -4   2   7      318.24      341.34     14.87 o 
  -3   2   7      661.97      692.76     12.92 o 
  -2   2   7      454.42      456.14     10.57 o 
  -1   2   7      679.02      669.88     16.09 o 
   0   2   7      307.63      332.48      9.30 o 
   1   2   7       91.64       86.16      5.02 o 
   2   2   7        0.04        0.00      1.41 o 
   3   2   7      428.46      397.18     14.57 o 
   4   2   7      308.36      287.34     12.92 o 
   5   2   7        3.13        9.20      3.89 o 
   6   2   7      578.06      581.94     19.92 o 
   7   2   7       65.39       66.28      8.36 o 
   8   2   7        2.16        3.00      3.82 o 
   9   2   7        6.52        9.71      5.32 o 
 -13   3   7        0.35        2.63      3.89 o 
 -12   3   7       39.27       45.56      8.67 o 
 -11   3   7        6.53        7.35      2.99 o 
 -10   3   7      221.88      209.64      9.60 o 
  -9   3   7       92.79       87.62      6.10 o 
  -8   3   7        1.33        1.20      1.81 o 
  -7   3   7      395.29      391.99     21.86 o 
  -6   3   7      284.89      287.03     17.61 o 
  -5   3   7      340.63      343.14     11.39 o 
  -4   3   7       72.36       74.43      4.88 o 
  -3   3   7      504.87      469.52     11.07 o 
  -2   3   7       86.11       91.53      5.39 o 
  -1   3   7      130.06      127.15      5.97 o 
   0   3   7        4.56        3.85      1.93 o 
   1   3   7      261.61      253.41      8.46 o 
   2   3   7      314.21      303.92     19.86 o 
   3   3   7      400.61      387.01     14.78 o 
   4   3   7      737.52      743.64     21.22 o 
   5   3   7      322.53      291.87     14.02 o 
   6   3   7      248.84      244.51     13.52 o 
   7   3   7        7.37        6.59      4.35 o 
   8   3   7       23.60       25.29      6.45 o 
 -13   4   7       72.88       91.39     13.96 o 
 -12   4   7       49.31       51.66      6.22 o 
 -11   4   7       22.40       22.89      4.47 o 
 -10   4   7      156.32      144.86      8.11 o 
  -9   4   7        1.98        3.32      2.32 o 
  -8   4   7      489.74      487.57     13.00 o 
  -7   4   7      346.30      333.83     17.56 o 
  -6   4   7      465.69      454.02     29.36 o 
  -5   4   7        9.95       13.34      3.71 o 
  -4   4   7        0.93        0.00      1.47 o 
  -3   4   7       80.11       66.54      4.71 o 
  -2   4   7       85.48       80.52      5.06 o 
  -1   4   7       15.78       17.08      3.07 o 
   0   4   7       19.93       21.56      3.39 o 
   1   4   7      535.67      496.24     12.17 o 
   2   4   7      284.07      258.38     12.10 o 
   3   4   7       28.07       31.02      5.67 o 
   4   4   7      637.93      617.88     20.04 o 
   5   4   7        2.00        3.75      3.33 o 
   6   4   7        8.64       12.62      4.78 o 
   7   4   7      123.79      126.76     10.79 o 
   8   4   7      324.41      327.40     17.50 o 
 -12   5   7      143.51      153.61     11.52 o 
 -11   5   7       26.24       27.95      6.21 o 
 -10   5   7        1.16        1.31      3.99 o 
  -9   5   7        0.05        1.30      2.77 o 
  -8   5   7       32.33       29.54      5.54 o 
  -7   5   7       24.08       25.29      5.11 o 
  -6   5   7       78.12       72.95      7.27 o 
  -5   5   7      558.90      559.13     17.25 o 
  -4   5   7      144.85      138.92      8.73 o 
  -3   5   7      534.12      487.13     12.93 o 
  -2   5   7        0.67        1.21      1.78 o 
  -1   5   7      144.10      120.82      6.38 o 
   0   5   7      202.18      201.74      8.15 o 
   1   5   7       30.42       28.91      5.30 o 
   2   5   7       87.40       78.83      7.86 o 
   3   5   7       46.84       46.25      6.77 o 
   4   5   7        5.61        2.39      3.27 o 
   5   5   7       22.80       21.55      5.61 o 
   6   5   7       12.14       19.22      6.15 o 
   7   5   7       98.11       94.57     10.43 o 
 -12   6   7        6.88       14.21      5.21 o 
 -11   6   7       12.94       13.98      4.88 o 
 -10   6   7        9.64       11.19      4.50 o 
  -9   6   7       79.57       69.36      9.68 o 
  -8   6   7      215.85      196.22     11.68 o 
  -7   6   7        1.62        2.45      2.88 o 
  -6   6   7        1.74        2.05      2.82 o 
  -5   6   7       18.38       17.68      4.47 o 
  -4   6   7      544.94      503.53     27.88 o 
  -3   6   7       37.32       36.54      4.29 o 
  -2   6   7      100.49      114.19      6.47 o 
  -1   6   7       66.13       63.47      5.33 o 
   0   6   7       28.53       29.62      4.18 o 
   1   6   7        1.96        2.59      2.92 o 
   2   6   7        9.19       12.90      4.34 o 
   3   6   7       28.39       30.70      6.15 o 
   4   6   7       23.64       26.12      5.98 o 
   5   6   7      393.43      396.69     17.96 o 
   6   6   7       87.72       95.12     10.30 o 
 -11   7   7        0.00        0.03      3.12 o 
 -10   7   7       47.46       44.70      7.42 o 
  -9   7   7        2.74        1.86      2.80 o 
  -8   7   7       47.07       41.28      6.73 o 
  -7   7   7       21.40       21.39      5.18 o 
  -6   7   7       59.69       66.98     10.58 o 
  -5   7   7        4.72        4.74      3.25 o 
  -4   7   7        6.78        5.45      3.46 o 
  -3   7   7      406.16      378.70     20.33 o 
  -2   7   7      259.26      273.28     10.10 o 
  -1   7   7       62.29       66.71      5.75 o 
   0   7   7        6.26        9.26      3.89 o 
   1   7   7       35.95       37.26      6.33 o 
   2   7   7        0.31        2.95      3.25 o 
   3   7   7       39.44       40.81      7.22 o 
   4   7   7      115.01      111.21     10.63 o 
   5   7   7       35.40       39.24      7.60 o 
 -10   8   7      101.79      123.82     10.63 o 
  -9   8   7       36.00       28.43      6.18 o 
  -8   8   7        0.73        1.01      3.15 o 
  -7   8   7        0.16        1.04      3.05 o 
  -6   8   7       68.75       56.49      7.55 o 
  -5   8   7       36.24       37.80      6.43 o 
  -4   8   7       37.03       46.52      6.71 o 
  -3   8   7      112.04      115.35      9.06 o 
  -2   8   7        0.66        0.00      3.27 o 
  -1   8   7      219.06      252.11     12.73 o 
   0   8   7       20.89       23.99      5.42 o 
   1   8   7       33.76       34.38      6.57 o 
   2   8   7        2.05        4.67      3.88 o 
   3   8   7      284.09      294.76     16.33 o 
   4   8   7      143.22      146.06     15.62 o 
  -9   9   7       18.07       20.72      5.70 o 
  -8   9   7       68.09       67.40     10.43 o 
  -7   9   7        0.12        0.00      4.53 o 
  -6   9   7       23.90       26.41      6.07 o 
  -5   9   7        6.29        6.57      3.97 o 
  -4   9   7      116.46      115.71      9.87 o 
  -3   9   7       89.53       97.94      9.30 o 
  -2   9   7      461.68      472.48     31.59 o 
  -1   9   7        0.00        5.83      5.47 o 
   0   9   7        9.47       12.16      4.70 o 
   1   9   7       20.14       26.58      6.18 o 
   2   9   7        8.18       15.95      5.22 o 
   3   9   7       12.76        9.97      5.19 o 
  -8  10   7        0.46        0.62      3.92 o 
  -7  10   7        0.22        1.30      3.75 o 
  -6  10   7       10.07       20.32      5.93 o 
  -5  10   7       38.46       44.21      7.67 o 
  -4  10   7       30.77       36.54      7.45 o 
  -3  10   7       16.54       19.51      5.70 o 
  -2  10   7        2.89        4.75      5.90 o 
  -1  10   7        1.61        4.53      5.47 o 
   0  10   7        5.68       11.87      7.20 o 
   1  10   7        0.20        0.00      4.68 o 
  -3 -13   8       12.23       11.59      4.05 o 
  -2 -13   8       71.13       75.00      7.68 o 
  -1 -13   8       31.03       35.22      5.62 o 
   0 -13   8        0.58        2.53      3.00 o 
   1 -13   8        6.78        9.07      4.86 o 
   2 -13   8       24.16       36.35      7.61 o 
   3 -13   8        4.25        2.28      4.12 o 
  -5 -12   8       18.87       12.45      4.96 o 
  -4 -12   8       61.87       53.94      8.22 o 
  -3 -12   8       14.61       12.82      3.93 o 
  -2 -12   8        2.37        0.00      2.48 o 
  -1 -12   8       11.00       12.45      3.76 o 
   0 -12   8        0.09        0.00      2.32 o 
   1 -12   8       69.54       79.29      7.33 o 
   2 -12   8       49.45       68.77      8.92 o 
   3 -12   8        3.36        6.09      4.04 o 
   4 -12   8        3.47       10.78      4.40 o 
   5 -12   8      100.55      119.14     11.08 o 
  -7 -11   8       35.63       40.26      7.62 o 
  -6 -11   8       21.27       20.42      5.52 o 
  -5 -11   8       35.90       39.28      7.01 o 
  -4 -11   8        5.26       11.60      3.57 o 
  -3 -11   8       61.52       54.12      6.12 o 
  -2 -11   8       10.20       10.15      3.47 o 
  -1 -11   8        0.01        0.00      2.28 o 
   0 -11   8       67.00       63.21      7.07 o 
   1 -11   8       20.77       26.39      4.59 o 
   2 -11   8        0.01        0.00      2.39 o 
   3 -11   8       17.17       21.51      5.57 o 
   4 -11   8      106.05      111.84     17.52 o 
   5 -11   8        2.26        5.85      3.69 o 
   6 -11   8       26.90       23.96      6.13 o 
  -8 -10   8        5.87        4.22      3.99 o 
  -7 -10   8        1.69        3.21      3.43 o 
  -6 -10   8       63.30       70.50      8.52 o 
  -5 -10   8       79.63       89.62      7.05 o 
  -4 -10   8       18.83       19.79      3.98 o 
  -3 -10   8       62.55       55.32      5.83 o 
  -2 -10   8      422.21      419.43     13.36 o 
  -1 -10   8       38.25       46.46      6.59 o 
   0 -10   8       91.23       99.35      6.85 o 
   1 -10   8       10.80        8.34      3.13 o 
   2 -10   8       54.86       46.99      5.46 o 
   3 -10   8       16.89       19.28      4.08 o 
   4 -10   8       32.00       32.44      6.41 o 
   5 -10   8        3.27        4.98      3.83 o 
   6 -10   8        4.68        6.53      4.07 o 
   7 -10   8       36.37       49.16      7.86 o 
  -9  -9   8        1.01        0.14      3.77 o 
  -8  -9   8        4.43        4.60      3.70 o 
  -7  -9   8       10.56        5.55      3.87 o 
  -6  -9   8       36.38       31.57      6.05 o 
  -5  -9   8      172.81      172.43      8.61 o 
  -4  -9   8        1.86        4.25      2.43 o 
  -3  -9   8        4.11        4.11      2.37 o 
  -2  -9   8      118.17      124.93      8.28 o 
  -1  -9   8      238.04      235.20      9.78 o 
   0  -9   8        0.13        0.40      2.06 o 
   1  -9   8       60.85       67.98      5.87 o 
   2  -9   8       44.08       46.63      6.23 o 
   3  -9   8      519.46      500.72     14.10 o 
   4  -9   8       26.63       34.60      6.05 o 
   5  -9   8        5.19        7.97      4.06 o 
   6  -9   8       46.51       47.95     10.07 o 
   7  -9   8        0.20        3.09      3.66 o 
   8  -9   8       18.26       21.44      7.84 o 
 -10  -8   8       18.74       28.24      6.71 o 
  -9  -8   8      226.35      241.00     13.99 o 
  -8  -8   8       83.21       83.94      8.98 o 
  -7  -8   8       57.22       56.06      7.32 o 
  -6  -8   8       58.02       58.20      5.62 o 
  -5  -8   8      165.11      149.44      7.75 o 
  -4  -8   8      101.78       98.14      6.29 o 
  -3  -8   8       53.89       40.17      4.58 o 
  -2  -8   8       47.04       45.21      5.67 o 
  -1  -8   8        1.03        1.50      2.01 o 
   0  -8   8      854.45      847.80     56.08 o 
   1  -8   8      282.83      271.75      9.84 o 
   2  -8   8     1021.56     1037.75     19.18 o 
   3  -8   8      257.39      266.68     10.00 o 
   4  -8   8       19.66       15.92      3.59 o 
   5  -8   8        1.12        1.30      2.65 o 
   6  -8   8       15.40       10.92      3.98 o 
   7  -8   8       26.32       25.11      5.97 o 
   8  -8   8        5.32        7.27      5.68 o 
 -11  -7   8        7.64       10.03      3.64 o 
 -10  -7   8       20.45       22.24      4.74 o 
  -9  -7   8       13.27        7.86      3.97 o 
  -8  -7   8      140.76      133.34      9.72 o 
  -7  -7   8      244.72      227.53     14.75 o 
  -6  -7   8       50.74       46.12      4.97 o 
  -5  -7   8        8.86        8.47      2.60 o 
  -4  -7   8       61.67       59.81      6.19 o 
  -3  -7   8       47.35       50.70      4.74 o 
  -2  -7   8      313.06      308.41      9.92 o 
  -1  -7   8       91.22       83.79      5.36 o 
   0  -7   8       58.03       52.69      5.56 o 
   1  -7   8      144.14      139.12      6.85 o 
   2  -7   8     2264.89     2335.06     51.15 o 
   3  -7   8        5.79        3.59      2.30 o 
   4  -7   8       53.50       49.51      5.04 o 
   5  -7   8        0.04        0.50      2.23 o 
   6  -7   8        0.80        0.00      3.20 o 
   7  -7   8        4.04        9.28      5.47 o 
   8  -7   8        1.22        4.97      4.75 o 
 -11  -6   8       32.62       40.98      6.61 o 
 -10  -6   8        0.18        1.44      2.48 o 
  -9  -6   8        3.95        3.94      2.61 o 
  -8  -6   8      138.60      133.26      7.50 o 
  -7  -6   8      275.54      270.16      9.90 o 
  -6  -6   8       98.23      104.29      6.20 o 
  -5  -6   8       46.28       46.62      4.51 o 
  -4  -6   8      133.97      135.40      6.60 o 
  -3  -6   8      544.78      536.33     12.44 o 
  -2  -6   8       12.11       10.93      2.51 o 
  -1  -6   8       31.47       31.47      3.63 o 
   0  -6   8       37.57       34.63      3.79 o 
   1  -6   8       17.10       13.51      2.81 o 
   2  -6   8       23.23       23.66      3.56 o 
   3  -6   8      738.59      721.05     21.73 o 
   4  -6   8       66.82       63.70      5.27 o 
   5  -6   8       15.88       19.36      3.74 o 
   6  -6   8       10.57       13.93      3.41 o 
   7  -6   8       48.88       58.65      9.93 o 
 -12  -5   8        1.13        0.76      3.40 o 
 -11  -5   8        4.56       13.54      3.79 o 
 -10  -5   8        0.00        2.24      2.47 o 
  -9  -5   8      181.33      174.39      8.62 o 
  -8  -5   8      930.21      919.56     15.57 o 
  -7  -5   8      151.16      146.78      6.17 o 
  -6  -5   8        9.01       10.22      2.56 o 
  -5  -5   8      295.87      296.97      9.30 o 
  -4  -5   8        0.74        3.33      2.17 o 
  -3  -5   8        0.41        0.00      1.08 o 
  -2  -5   8     2015.23     2123.42     60.95 o 
  -1  -5   8      579.99      554.96     12.57 o 
   0  -5   8       82.15       77.12      4.63 o 
   1  -5   8      184.73      174.01      5.64 o 
   2  -5   8       12.80       13.11      2.28 o 
   3  -5   8      196.80      181.37      6.33 o 
   4  -5   8       11.65        9.22      2.36 o 
   5  -5   8      225.04      210.38      7.47 o 
   6  -5   8        7.15       11.11      4.49 o 
   7  -5   8       54.59       56.56     10.51 o 
   8  -5   8       64.49       83.26     12.88 o 
   9  -5   8        7.41       15.90      9.14 o 
 -12  -4   8        8.02       15.18      7.56 o 
 -11  -4   8        1.17        2.30      4.61 o 
 -10  -4   8       97.06      101.27      8.47 o 
  -9  -4   8       34.74       34.21      4.52 o 
  -8  -4   8       24.10       26.11      3.33 o 
  -7  -4   8       99.86      101.65      4.87 o 
  -6  -4   8       36.05       31.05      2.73 o 
  -5  -4   8      235.80      243.23      9.12 o 
  -4  -4   8      208.94      197.72      8.25 o 
  -3  -4   8      916.69      975.47     13.11 o 
  -2  -4   8      544.79      595.02     12.51 o 
  -1  -4   8       85.63       87.03      3.81 o 
   0  -4   8       30.88       29.53      2.60 o 
   1  -4   8      170.59      163.21      5.34 o 
   2  -4   8      143.78      138.39      6.41 o 
   3  -4   8       25.82       22.60      2.85 o 
   4  -4   8      289.90      286.95     20.62 o 
   5  -4   8        3.18        0.57      2.85 o 
   6  -4   8      116.15      131.01      9.68 o 
   7  -4   8        3.88        0.00      5.33 o 
   8  -4   8       24.16       29.43      9.43 o 
   9  -4   8        0.06        0.00      6.04 o 
 -13  -3   8       23.54       27.34      9.64 o 
 -12  -3   8      101.80      106.05      9.99 o 
 -11  -3   8       56.71       49.34      7.30 o 
 -10  -3   8      294.09      296.39     15.69 o 
  -9  -3   8        2.31        2.76      2.37 o 
  -8  -3   8       28.60       32.59      3.47 o 
  -7  -3   8       21.08       23.55      3.43 o 
  -6  -3   8      193.87      187.65      6.04 o 
  -5  -3   8      284.31      283.27      6.17 o 
  -4  -3   8        2.04        3.35      1.36 o 
  -3  -3   8       11.81       14.51      2.31 o 
  -2  -3   8       57.87       62.47      3.18 o 
  -1  -3   8       34.68       33.23      3.39 o 
   0  -3   8       14.18       13.85      2.53 o 
   1  -3   8       54.30       53.23      4.25 o 
   2  -3   8      367.61      357.39     11.17 o 
   3  -3   8      244.88      239.87      8.57 o 
   4  -3   8       33.35       27.70      3.95 o 
   5  -3   8       56.77       64.01      7.27 o 
   6  -3   8      241.65      233.54     12.47 o 
   7  -3   8       65.40       60.41      7.56 o 
   8  -3   8      159.28      170.75     11.79 o 
   9  -3   8        8.42       13.74      8.64 o 
 -13  -2   8       37.28       30.57      7.07 o 
 -12  -2   8       68.99       68.26      8.45 o 
 -11  -2   8       42.35       51.71      7.10 o 
 -10  -2   8      232.99      253.66     17.41 o 
  -9  -2   8      190.76      200.98      7.21 o 
  -8  -2   8      480.11      467.25     11.91 o 
  -7  -2   8        4.95        4.61      1.73 o 
  -6  -2   8       26.93       27.39      2.80 o 
  -5  -2   8      652.68      691.80     11.41 o 
  -4  -2   8       71.27       76.74      3.56 o 
  -3  -2   8        7.90        6.31      1.94 o 
  -2  -2   8      129.38      147.31      6.01 o 
  -1  -2   8       90.81       88.29      4.88 o 
   0  -2   8      428.44      398.96     10.02 o 
   1  -2   8       28.89       30.54      3.54 o 
   2  -2   8       36.85       34.53      3.86 o 
   3  -2   8       26.59       30.52      3.90 o 
   4  -2   8      427.07      395.37     11.27 o 
   5  -2   8        4.87        0.75      3.54 o 
   6  -2   8      455.05      464.00     17.04 o 
   7  -2   8       38.50       49.72      7.29 o 
   8  -2   8       47.58       46.39      7.55 o 
   9  -2   8        1.48       10.94      8.56 o 
 -13  -1   8       23.30       27.01      6.59 o 
 -12  -1   8        0.00        0.00      3.09 o 
 -11  -1   8       69.36       63.84      7.58 o 
 -10  -1   8        0.04        0.00      1.90 o 
  -9  -1   8      441.12      434.55     16.47 o 
  -8  -1   8      320.88      321.63     11.15 o 
  -7  -1   8      304.96      311.19      8.79 o 
  -6  -1   8     1304.82     1436.52     22.06 o 
  -5  -1   8       46.04       48.48      4.05 o 
  -4  -1   8      410.98      424.26     16.11 o 
  -3  -1   8      517.34      560.44     13.54 o 
  -2  -1   8      128.57      122.73      5.65 o 
  -1  -1   8       25.18       34.75      3.53 o 
   0  -1   8      713.65      686.06     20.81 o 
   1  -1   8      116.22      117.52      5.89 o 
   2  -1   8        3.80        5.03      2.34 o 
   3  -1   8      919.17      924.95     30.86 o 
   4  -1   8       97.54      104.41     13.10 o 
   5  -1   8      505.61      492.50     20.08 o 
   6  -1   8      359.44      361.46     20.62 o 
   7  -1   8      134.50      136.77     10.35 o 
   8  -1   8      286.84      312.52     15.79 o 
   9  -1   8        0.68        3.73      4.46 o 
 -13   0   8       15.29       16.91      5.57 o 
 -12   0   8       15.64       23.76      5.75 o 
 -11   0   8        0.07        0.55      3.12 o 
 -10   0   8        3.43        5.83      2.58 o 
  -9   0   8       13.24       15.27      3.23 o 
  -8   0   8       88.17       89.37      5.50 o 
  -7   0   8       44.07       45.77      3.47 o 
  -6   0   8      211.61      201.92      7.51 o 
  -5   0   8       28.74       27.24      3.35 o 
  -4   0   8        0.32        0.12      1.49 o 
  -3   0   8       12.66       12.96      2.60 o 
  -2   0   8      497.51      542.38     16.70 o 
  -1   0   8        3.36        4.03      1.95 o 
   0   0   8       64.63       60.09      4.59 o 
   1   0   8       91.44       75.94      6.00 o 
   2   0   8       27.94       27.02      3.66 o 
   3   0   8        3.03        2.23      4.10 o 
   4   0   8      589.74      600.26     18.50 o 
   5   0   8       15.99       11.74      4.20 o 
   6   0   8       15.36       19.21      5.07 o 
   7   0   8      311.65      323.71     15.63 o 
   8   0   8       27.17       28.94      6.60 o 
   9   0   8        0.38        5.06      4.53 o 
 -13   1   8       23.15       26.42      6.44 o 
 -12   1   8        0.01        6.53      3.75 o 
 -11   1   8       24.56       31.66      4.77 o 
 -10   1   8        2.89        3.01      2.43 o 
  -9   1   8      166.89      169.24      7.86 o 
  -8   1   8      298.07      298.35     12.65 o 
  -7   1   8     1269.51     1265.46     40.23 o 
  -6   1   8      157.51      153.84      6.64 o 
  -5   1   8       91.08       78.47      4.88 o 
  -4   1   8       37.08       34.71      4.05 o 
  -3   1   8       99.11       97.57     10.09 o 
  -2   1   8      331.15      306.33     10.21 o 
  -1   1   8      622.59      671.24     13.51 o 
   0   1   8        0.24        0.03      1.81 o 
   1   1   8      257.50      241.24      8.42 o 
   2   1   8      139.73      136.78      6.66 o 
   3   1   8      310.79      307.92     13.20 o 
   4   1   8      102.77      113.16     12.74 o 
   5   1   8       47.12       48.65      8.67 o 
   6   1   8       42.34       41.94      6.91 o 
   7   1   8        0.01        1.42      3.63 o 
   8   1   8        4.58        4.02      4.62 o 
 -13   2   8       14.84       19.00      8.49 o 
 -12   2   8       45.06       62.53     12.16 o 
 -11   2   8        0.26        1.37      2.94 o 
 -10   2   8       81.98       84.95      8.28 o 
  -9   2   8       42.03       39.63      6.02 o 
  -8   2   8       57.83       58.58      6.62 o 
  -7   2   8      267.27      249.74     11.62 o 
  -6   2   8       72.41       67.40      6.59 o 
  -5   2   8      252.23      238.20     11.28 o 
  -4   2   8       16.43       21.03      3.24 o 
  -3   2   8      256.63      270.42     13.55 o 
  -2   2   8      326.70      296.04      9.29 o 
  -1   2   8      357.26      349.91     12.66 o 
   0   2   8      359.27      341.05     10.09 o 
   1   2   8       42.37       37.56      4.12 o 
   2   2   8      112.15      100.76      7.94 o 
   3   2   8      198.79      165.78     10.20 o 
   4   2   8      432.17      421.47     22.16 o 
   5   2   8      196.07      208.03     12.31 o 
   6   2   8        0.01        1.94      3.46 o 
   7   2   8        4.62        5.38      4.02 o 
   8   2   8       16.42       26.49      6.74 o 
 -13   3   8        2.27        2.66      6.62 o 
 -12   3   8       10.25        8.52      4.79 o 
 -11   3   8       34.96       39.68      6.85 o 
 -10   3   8        1.60        1.58      2.92 o 
  -9   3   8        0.08        0.00      2.24 o 
  -8   3   8       52.62       55.84      6.78 o 
  -7   3   8      298.37      288.15     12.79 o 
  -6   3   8       74.67       69.44      6.85 o 
  -5   3   8      181.51      173.38      9.52 o 
  -4   3   8      494.86      485.59     15.71 o 
  -3   3   8        3.52        2.03      2.23 o 
  -2   3   8       32.78       36.63      4.26 o 
  -1   3   8        2.17        2.73      1.96 o 
   0   3   8      119.09      118.74      6.32 o 
   1   3   8        8.55        7.90      2.51 o 
   2   3   8        2.83        5.24      3.15 o 
   3   3   8        1.98        0.00      2.43 o 
   4   3   8       71.93       70.36      7.98 o 
   5   3   8        0.52        1.87      3.18 o 
   6   3   8       18.15       17.63      5.29 o 
   7   3   8        9.05        8.48      4.58 o 
 -12   4   8       15.18        7.61      4.65 o 
 -11   4   8       60.44       51.20      7.56 o 
 -10   4   8       90.42       76.45      8.34 o 
  -9   4   8      364.37      353.09     15.48 o 
  -8   4   8        1.09        0.53      2.67 o 
  -7   4   8       71.16       59.66      7.99 o 
  -6   4   8      257.73      216.56     11.59 o 
  -5   4   8      915.35      828.24     50.95 o 
  -4   4   8      710.97      713.21     17.03 o 
  -3   4   8       31.20       38.57      4.19 o 
  -2   4   8      220.93      207.66      8.26 o 
  -1   4   8       59.47       60.28      5.09 o 
   0   4   8      212.51      211.82      8.47 o 
   1   4   8      506.96      487.58     16.79 o 
   2   4   8      858.68      834.84     22.71 o 
   3   4   8        7.92        5.60      3.54 o 
   4   4   8        4.77        4.45      3.59 o 
   5   4   8      107.34      108.17      9.85 o 
   6   4   8       78.08       83.03      9.61 o 
   7   4   8       27.40       30.85      7.25 o 
 -12   5   8       54.43       61.14      8.66 o 
 -11   5   8       37.43       39.97      7.12 o 
 -10   5   8       22.75       19.68      5.29 o 
  -9   5   8        0.04        0.06      2.61 o 
  -8   5   8       40.25       27.99      5.62 o 
  -7   5   8        1.83        1.74      2.70 o 
  -6   5   8      318.82      316.48     13.89 o 
  -5   5   8      440.08      439.96     16.16 o 
  -4   5   8        0.24        1.38      2.52 o 
  -3   5   8       12.45       15.37      3.31 o 
  -2   5   8      102.88       91.83      5.97 o 
  -1   5   8       97.62      101.81      6.31 o 
   0   5   8      119.21      128.07      6.94 o 
   1   5   8       14.04       16.69      4.60 o 
   2   5   8       54.09       59.70      7.59 o 
   3   5   8       56.20       54.19      7.53 o 
   4   5   8      204.29      197.59     12.56 o 
   5   5   8       24.80       21.41      5.82 o 
   6   5   8        0.21        2.12      3.91 o 
 -12   6   8       22.44       22.79      6.07 o 
 -11   6   8       16.14       21.24      5.54 o 
 -10   6   8        2.13        3.79      3.60 o 
  -9   6   8      121.08      120.79      9.93 o 
  -8   6   8       74.97       72.86      8.21 o 
  -7   6   8       57.18       54.32      7.24 o 
  -6   6   8       16.18       13.01      4.34 o 
  -5   6   8       72.67       81.80      8.10 o 
  -4   6   8       12.13       17.48      4.69 o 
  -3   6   8      592.21      607.09     18.88 o 
  -2   6   8      304.07      300.13     10.61 o 
  -1   6   8        5.61        4.80      2.53 o 
   0   6   8       22.73       25.56      5.48 o 
   1   6   8      583.14      590.21     19.81 o 
   2   6   8       23.35       17.56      5.10 o 
   3   6   8        2.01        5.23      3.92 o 
   4   6   8       13.80       16.79      5.35 o 
   5   6   8       57.74       69.23      9.26 o 
 -11   7   8        1.39        1.52      3.39 o 
 -10   7   8       10.87       10.73      4.34 o 
  -9   7   8       83.82       67.25      8.56 o 
  -8   7   8       27.69       23.52      5.70 o 
  -7   7   8       74.10       66.87     13.06 o 
  -6   7   8       18.32       21.63      5.39 o 
  -5   7   8        6.04        7.31      3.85 o 
  -4   7   8      351.49      374.34     15.74 o 
  -3   7   8        9.17       12.99      4.79 o 
  -2   7   8        3.81        4.82      2.74 o 
  -1   7   8      146.50      140.33      9.89 o 
   0   7   8       12.29        9.23      4.24 o 
   1   7   8        5.99        6.45      3.88 o 
   2   7   8        1.02        2.20      3.59 o 
   3   7   8       10.16        7.23      4.40 o 
   4   7   8       18.73       28.13      6.82 o 
 -10   8   8        1.07        3.00      3.37 o 
  -9   8   8       69.48       81.54      9.43 o 
  -8   8   8       29.35       28.51      6.37 o 
  -7   8   8       12.44        8.50      4.22 o 
  -6   8   8        1.30        0.37      3.12 o 
  -5   8   8        3.85        5.77      3.91 o 
  -4   8   8        6.17        2.03      3.18 o 
  -3   8   8       56.56       55.41      7.47 o 
  -2   8   8       20.27       26.04      5.70 o 
  -1   8   8       24.40       31.39      6.29 o 
   0   8   8        0.76        0.00      3.05 o 
   1   8   8       23.43       30.81      6.59 o 
   2   8   8      119.63      122.18     10.94 o 
   3   8   8       28.19       33.01      7.32 o 
  -8   9   8        5.89       12.00      5.01 o 
  -7   9   8        2.88        1.95      4.57 o 
  -6   9   8       11.42       16.25      5.24 o 
  -5   9   8       14.89       20.55      5.72 o 
  -4   9   8       47.79       55.06      7.94 o 
  -3   9   8        0.48        0.39      3.49 o 
  -2   9   8        8.95        8.56      6.26 o 
  -1   9   8       18.50       39.43     10.15 o 
   0   9   8       16.58       29.60      6.63 o 
   1   9   8       57.25       75.32      9.48 o 
  -6  10   8       12.57        7.71      4.49 o 
  -5  10   8       58.21       88.78     10.07 o 
  -4  10   8        0.74        3.26      4.25 o 
  -3  10   8       83.93       83.04     13.60 o 
  -2  10   8       65.11       88.08     14.10 o 
  -2 -13   9        5.57       10.39      5.00 o 
  -1 -13   9       63.40       95.38      8.44 o 
   0 -13   9       39.13       51.93      6.78 o 
   1 -13   9        6.79        6.70      4.70 o 
  -5 -12   9       26.57       35.47      7.27 o 
  -4 -12   9        4.32        7.64      3.57 o 
  -3 -12   9      101.14      113.07      8.54 o 
  -2 -12   9        3.60       11.45      4.67 o 
  -1 -12   9       22.53       21.39      4.81 o 
   0 -12   9        2.70        4.84      3.25 o 
   1 -12   9        7.94       10.20      3.79 o 
   2 -12   9       76.80       84.24     11.05 o 
   3 -12   9        1.31        5.04      3.49 o 
   4 -12   9        1.72        8.26      4.68 o 
  -7 -11   9       66.28       88.37     10.28 o 
  -6 -11   9        4.27        3.37      3.49 o 
  -5 -11   9       44.29       46.13      7.65 o 
  -4 -11   9       13.61       14.40      3.85 o 
  -3 -11   9        1.89        1.52      2.67 o 
  -2 -11   9       14.78       12.96      4.54 o 
  -1 -11   9        5.90        8.00      3.37 o 
   0 -11   9       78.50       80.08      7.07 o 
   1 -11   9        1.09        2.89      2.76 o 
   2 -11   9        5.76        9.04      3.32 o 
   3 -11   9       93.21       96.78      9.84 o 
   4 -11   9       62.19       69.46      8.83 o 
   5 -11   9        1.01        3.05      3.51 o 
  -8 -10   9        5.51        7.75      4.40 o 
  -7 -10   9        4.20        5.69      3.97 o 
  -6 -10   9        0.52        0.00      3.10 o 
  -5 -10   9      190.87      172.00      9.19 o 
  -4 -10   9       30.54       32.32      4.93 o 
  -3 -10   9       12.55        6.35      2.93 o 
  -2 -10   9       14.07       23.12      4.37 o 
  -1 -10   9        0.03        1.20      2.31 o 
   0 -10   9       68.22       74.42      6.55 o 
   1 -10   9       23.59       22.23      4.27 o 
   2 -10   9      102.33       93.13      7.14 o 
   3 -10   9       49.39       51.16      5.90 o 
   4 -10   9        0.27        1.26      3.08 o 
   5 -10   9        8.90       13.13      4.71 o 
   6 -10   9       13.12       17.91      5.44 o 
  -9  -9   9       29.80       23.83      6.25 o 
  -8  -9   9       89.78      100.68     10.20 o 
  -7  -9   9        9.75        9.84      4.12 o 
  -6  -9   9        8.61       12.28      3.51 o 
  -5  -9   9        0.48        0.83      2.06 o 
  -4  -9   9        0.02        1.05      1.95 o 
  -3  -9   9        3.50        5.12      2.60 o 
  -2  -9   9       33.98       36.21      4.83 o 
  -1  -9   9       21.65       21.92      3.97 o 
   0  -9   9       30.90       34.52      4.76 o 
   1  -9   9       13.83       15.94      3.64 o 
   2  -9   9       33.31       35.75      4.89 o 
   3  -9   9       76.85       81.78      6.67 o 
   4  -9   9       13.54       19.48      5.04 o 
   5  -9   9       24.49       28.37      5.80 o 
   6  -9   9        3.11        0.58      5.04 o 
   7  -9   9        6.14       10.58      6.76 o 
 -10  -8   9       37.79       46.09      9.17 o 
  -9  -8   9       15.19       27.21      6.40 o 
  -8  -8   9        1.63        2.88      3.36 o 
  -7  -8   9        0.26        1.33      2.68 o 
  -6  -8   9        9.06        7.31      2.86 o 
  -5  -8   9      137.88      133.99      7.58 o 
  -4  -8   9      461.48      454.12     15.97 o 
  -3  -8   9       25.65       17.27      3.53 o 
  -2  -8   9      206.76      193.34      8.63 o 
  -1  -8   9      199.91      202.53      8.74 o 
   0  -8   9       54.47       53.54      5.23 o 
   1  -8   9        0.07        0.00      1.78 o 
   2  -8   9      177.55      178.73     10.69 o 
   3  -8   9        1.19        0.04      2.00 o 
   4  -8   9       50.44       57.08      7.64 o 
   5  -8   9        3.18        5.68      5.04 o 
   6  -8   9       12.06        7.77      5.61 o 
 -11  -7   9       28.24       35.88      5.89 o 
 -10  -7   9       43.55       45.64      8.49 o 
  -9  -7   9       24.94       22.92      5.65 o 
  -8  -7   9       88.24       88.96      8.71 o 
  -7  -7   9        0.01        0.10      2.09 o 
  -6  -7   9       23.82       24.04      3.96 o 
  -5  -7   9      103.62       94.23      6.04 o 
  -4  -7   9       25.94       32.29      5.02 o 
  -3  -7   9       31.33       29.87      4.00 o 
  -2  -7   9      220.94      216.64      8.61 o 
  -1  -7   9      461.59      449.97     12.18 o 
   0  -7   9      251.32      240.47      9.00 o 
   1  -7   9       51.20       51.61      4.99 o 
   2  -7   9      714.65      684.76     17.24 o 
   3  -7   9       37.40       40.48      6.10 o 
   4  -7   9       61.53       65.09      7.38 o 
   5  -7   9       73.25       60.38      7.34 o 
   6  -7   9       40.13       47.21      9.79 o 
 -11  -6   9       24.43       27.92      5.15 o 
 -10  -6   9        0.11        0.46      2.52 o 
  -9  -6   9      214.62      203.99      9.59 o 
  -8  -6   9       16.13       21.33      3.87 o 
  -7  -6   9       12.01       11.82      3.57 o 
  -6  -6   9      162.52      173.79      8.00 o 
  -5  -6   9       37.70       33.75      4.13 o 
  -4  -6   9       15.99       13.70      2.91 o 
  -3  -6   9       60.00       47.54      4.44 o 
  -2  -6   9        0.62        1.28      1.71 o 
  -1  -6   9      118.02      119.96      6.87 o 
   0  -6   9       33.78       28.71      4.95 o 
   1  -6   9      348.34      317.83     13.13 o 
   2  -6   9       13.31       10.36      3.80 o 
   3  -6   9       84.37       71.56      7.18 o 
   4  -6   9       60.20       76.09      7.65 o 
   5  -6   9        3.36        3.10      3.25 o 
   6  -6   9        0.00        0.00      5.33 o 
 -12  -5   9      110.02      131.74     11.15 o 
 -11  -5   9      184.42      177.03     11.95 o 
 -10  -5   9       53.73       50.62      5.89 o 
  -9  -5   9      112.71      121.24      7.32 o 
  -8  -5   9      231.44      245.18      8.29 o 
  -7  -5   9      160.93      153.81      7.48 o 
  -6  -5   9       26.76       24.59      3.70 o 
  -5  -5   9       69.00       63.89      4.94 o 
  -4  -5   9        9.41       12.06      2.61 o 
  -3  -5   9        3.50        6.18      2.71 o 
  -2  -5   9      116.67       99.72      7.40 o 
  -1  -5   9      961.58      947.06     21.55 o 
   0  -5   9      703.78      663.80     18.89 o 
   1  -5   9      923.38      907.97     32.45 o 
   2  -5   9       16.49       13.72      5.94 o 
   3  -5   9       14.50       18.32      3.46 o 
   4  -5   9       13.62       20.03      4.27 o 
   5  -5   9        0.02        2.57      2.51 o 
   6  -5   9       10.40       14.03      5.20 o 
   7  -5   9       75.37      106.21     13.89 o 
   8  -5   9       65.61       68.15     13.02 o 
 -11  -4   9       66.63       54.63      7.53 o 
 -10  -4   9        0.08        0.82      2.30 o 
  -9  -4   9       63.11       57.93      4.77 o 
  -8  -4   9        8.57        7.35      2.38 o 
  -7  -4   9      163.44      140.03     10.09 o 
  -6  -4   9       36.81       37.64      4.06 o 
  -5  -4   9       99.50      103.04      5.66 o 
  -4  -4   9       25.05       29.07      3.48 o 
  -3  -4   9      155.98      159.41      6.59 o 
  -2  -4   9      255.45      254.36      8.61 o 
  -1  -4   9      257.90      263.55     11.25 o 
   0  -4   9      441.25      444.18     20.38 o 
   1  -4   9        5.41        6.07      2.27 o 
   2  -4   9      182.92      165.48      7.40 o 
   3  -4   9        9.00        8.48      2.82 o 
   4  -4   9      359.02      318.76     13.51 o 
   5  -4   9        1.07        2.25      3.68 o 
   6  -4   9       30.35       32.79      6.39 o 
   7  -4   9      129.66      167.21     14.03 o 
   8  -4   9       19.12       23.82      9.28 o 
 -12  -3   9       12.98       15.62      7.48 o 
 -11  -3   9       91.11       97.65     12.95 o 
 -10  -3   9      266.42      287.41     13.23 o 
  -9  -3   9       10.37       16.37      3.58 o 
  -8  -3   9       33.15       38.09      4.37 o 
  -7  -3   9        2.11        2.79      1.88 o 
  -6  -3   9      278.65      294.63      9.39 o 
  -5  -3   9       41.71       50.96      4.36 o 
  -4  -3   9        4.76        6.57      2.12 o 
  -3  -3   9       46.25       43.52      4.01 o 
  -2  -3   9       18.44       19.29      2.96 o 
  -1  -3   9       59.64       57.45      4.51 o 
   0  -3   9        5.25        3.91      2.05 o 
   1  -3   9      582.74      566.84     15.81 o 
   2  -3   9        1.00        1.61      2.11 o 
   3  -3   9       77.47       68.30      5.50 o 
   4  -3   9        0.27        0.00      2.26 o 
   5  -3   9        4.71        4.61      4.07 o 
   6  -3   9       13.59       14.19      5.32 o 
   7  -3   9       59.41       67.68      8.32 o 
   8  -3   9      154.88      210.36     13.51 o 
 -13  -2   9       20.79       19.86      8.64 o 
 -12  -2   9        5.84        8.71      6.55 o 
 -11  -2   9       11.54       13.89      6.84 o 
 -10  -2   9       14.71       18.70      4.47 o 
  -9  -2   9      307.20      315.77     36.02 o 
  -8  -2   9       88.83       92.90      5.92 o 
  -7  -2   9      186.51      184.89      7.78 o 
  -6  -2   9       32.96       29.79      3.74 o 
  -5  -2   9       83.13       75.65      5.02 o 
  -4  -2   9      140.14      141.10      9.52 o 
  -3  -2   9        8.53        7.04      2.18 o 
  -2  -2   9        1.27        1.10      1.55 o 
  -1  -2   9      128.79      116.58      5.92 o 
   0  -2   9        4.19        5.18      2.14 o 
   1  -2   9        4.44        5.10      2.23 o 
   2  -2   9       61.07       59.29      5.05 o 
   3  -2   9        0.78        4.13      2.52 o 
   4  -2   9      111.36       89.88      8.38 o 
   5  -2   9        4.85        2.42      3.74 o 
   6  -2   9        4.38        9.14      4.39 o 
   7  -2   9      117.85      134.19     10.53 o 
   8  -2   9       22.28       29.48      6.72 o 
 -13  -1   9        0.00        4.82      6.19 o 
 -12  -1   9      108.26      103.19     14.18 o 
 -11  -1   9       52.04       53.75     10.51 o 
 -10  -1   9       19.78       18.57      4.72 o 
  -9  -1   9      158.06      162.13      9.88 o 
  -8  -1   9      161.04      139.39      9.36 o 
  -7  -1   9       13.17       16.67      3.23 o 
  -6  -1   9      102.43      109.59      5.99 o 
  -5  -1   9       16.67       15.40      2.95 o 
  -4  -1   9      147.05      143.13      6.51 o 
  -3  -1   9       10.23        6.09      2.10 o 
  -2  -1   9      289.71      260.36     19.83 o 
  -1  -1   9      323.19      292.60     21.22 o 
   0  -1   9      303.01      263.33      8.92 o 
   1  -1   9        1.70        2.59      2.44 o 
   2  -1   9      118.94      109.21      6.41 o 
   3  -1   9        0.77        0.29      2.30 o 
   4  -1   9        3.52        5.31      3.97 o 
   5  -1   9       38.50       31.98      6.19 o 
   6  -1   9       55.31       49.84      7.45 o 
   7  -1   9        0.04        2.01      3.96 o 
   8  -1   9      104.04      130.63     12.02 o 
 -13   0   9        4.30        2.95      5.83 o 
 -12   0   9        5.81        2.66      5.76 o 
 -11   0   9       69.16       78.58      8.18 o 
 -10   0   9       18.81       20.40      4.76 o 
  -9   0   9       28.03       24.07      4.97 o 
  -8   0   9       12.89       11.14      3.68 o 
  -7   0   9      279.20      265.41      9.21 o 
  -6   0   9      415.42      401.41     11.07 o 
  -5   0   9      457.16      459.65     11.69 o 
  -4   0   9       11.17       12.64      2.80 o 
  -3   0   9        2.99        3.29      1.96 o 
  -2   0   9       35.11       38.26      4.05 o 
  -1   0   9       63.59       51.19      4.59 o 
   0   0   9       19.07       18.50      3.35 o 
   1   0   9       52.39       46.81      4.62 o 
   2   0   9      265.82      218.65      8.69 o 
   3   0   9       76.22       64.77      7.36 o 
   4   0   9        0.35        2.54      3.15 o 
   5   0   9      165.75      162.66     11.02 o 
   6   0   9        0.01        0.00      3.38 o 
   7   0   9       21.22       24.64      6.44 o 
   8   0   9       13.37       26.04      6.91 o 
 -12   1   9        0.01        0.00      5.47 o 
 -11   1   9       63.57       61.81     11.59 o 
 -10   1   9       55.12       59.84      7.77 o 
  -9   1   9      271.71      248.87     21.62 o 
  -8   1   9      197.94      210.30     11.22 o 
  -7   1   9      197.69      177.28     13.02 o 
  -6   1   9      524.61      501.10     18.75 o 
  -5   1   9      113.18       99.28     11.17 o 
  -4   1   9        0.44        0.69      1.91 o 
  -3   1   9       23.47       24.04      3.64 o 
  -2   1   9     1121.76     1119.05     32.33 o 
  -1   1   9      259.86      251.73      9.02 o 
   0   1   9      244.23      229.06      8.70 o 
   1   1   9      104.96       94.25      6.10 o 
   2   1   9      218.84      216.00     11.52 o 
   3   1   9       24.88       19.21      4.85 o 
   4   1   9       24.21       23.51      5.44 o 
   5   1   9        0.31        3.26      3.44 o 
   6   1   9        6.60        8.44      4.44 o 
   7   1   9       17.22       12.37      5.25 o 
 -13   2   9        0.42        2.52      6.12 o 
 -12   2   9       27.38       43.78      7.40 o 
 -11   2   9      223.68      238.82     18.42 o 
 -10   2   9       68.40       59.19      7.48 o 
  -9   2   9       51.83       47.26      6.57 o 
  -8   2   9      175.44      182.32     10.75 o 
  -7   2   9     1139.18     1100.74     62.03 o 
  -6   2   9      245.07      248.81     11.87 o 
  -5   2   9       86.35       83.55      5.65 o 
  -4   2   9        2.38        1.01      2.15 o 
  -3   2   9      208.54      184.41     18.14 o 
  -2   2   9      721.40      677.47     18.17 o 
  -1   2   9      355.24      338.84     13.38 o 
   0   2   9      112.64       96.65      7.88 o 
   1   2   9       11.52       10.19      3.73 o 
   2   2   9        8.74        3.71      3.21 o 
   3   2   9      116.86       97.73      8.78 o 
   4   2   9      130.89      135.39     10.20 o 
   5   2   9       31.96       25.22      6.10 o 
   6   2   9        7.01       10.92      4.92 o 
   7   2   9       35.68       29.10      7.14 o 
 -12   3   9       16.57       14.99      6.87 o 
 -11   3   9       25.37       34.48      6.77 o 
 -10   3   9      107.27      119.64      9.68 o 
  -9   3   9      141.65      134.99      9.89 o 
  -8   3   9      141.59      124.18     16.26 o 
  -7   3   9       56.70       47.64      6.41 o 
  -6   3   9      456.80      448.43     16.17 o 
  -5   3   9        7.52        9.89      3.03 o 
  -4   3   9       18.44       14.76      3.36 o 
  -3   3   9      117.77      115.13      6.68 o 
  -2   3   9      385.91      366.18     11.26 o 
  -1   3   9      352.19      346.51     11.68 o 
   0   3   9       22.04       30.41      4.17 o 
   1   3   9      319.87      319.63     24.07 o 
   2   3   9      217.58      192.85     11.42 o 
   3   3   9        9.54        9.65      4.12 o 
   4   3   9       30.52       26.98      5.96 o 
   5   3   9        7.88       18.37      5.29 o 
   6   3   9        2.36        3.04      3.80 o 
 -12   4   9        0.11        0.78      3.70 o 
 -11   4   9      321.01      328.08     17.63 o 
 -10   4   9      424.23      390.04     17.70 o 
  -9   4   9        0.19        0.00      2.93 o 
  -8   4   9       18.66       21.62      5.04 o 
  -7   4   9      280.04      254.03     12.85 o 
  -6   4   9       55.74       59.67      7.19 o 
  -5   4   9      125.15      120.60      8.83 o 
  -4   4   9      467.73      455.44     12.57 o 
  -3   4   9      320.91      349.13     12.85 o 
  -2   4   9       97.06       77.96      5.99 o 
  -1   4   9      366.98      348.28     11.30 o 
   0   4   9        6.14        7.94      2.85 o 
   1   4   9      374.92      349.13     15.13 o 
   2   4   9        8.82        9.06      3.91 o 
   3   4   9       18.05       16.72      5.01 o 
   4   4   9        3.71        6.40      3.85 o 
   5   4   9       19.62       21.32      5.92 o 
   6   4   9        1.24        0.00      3.69 o 
 -12   5   9      383.59      408.71     19.19 o 
 -11   5   9       45.84       44.06      7.76 o 
 -10   5   9        7.93        5.13      3.50 o 
  -9   5   9       69.15       71.91      8.57 o 
  -8   5   9       10.15        7.69      3.82 o 
  -7   5   9      235.79      236.90     16.51 o 
  -6   5   9       23.09       20.10      4.95 o 
  -5   5   9      169.19      144.47     16.77 o 
  -4   5   9       51.73       41.32      6.31 o 
  -3   5   9      328.00      327.30     13.34 o 
  -2   5   9       46.24       49.43      5.56 o 
  -1   5   9       46.31       52.87      5.39 o 
   0   5   9        9.23       10.26      4.05 o 
   1   5   9        0.83        4.21      3.43 o 
   2   5   9       66.17       71.82      8.52 o 
   3   5   9        0.01        0.00      2.97 o 
   4   5   9        0.09        2.20      3.44 o 
   5   5   9       24.13       33.55      7.15 o 
 -11   6   9        0.09        0.00      3.43 o 
 -10   6   9       13.60       15.66      5.11 o 
  -9   6   9        0.36        5.90      3.84 o 
  -8   6   9        1.12        4.47      3.32 o 
  -7   6   9       59.43       65.50      8.11 o 
  -6   6   9       22.16       30.15      5.91 o 
  -5   6   9        9.34        7.90      3.94 o 
  -4   6   9        0.70        1.27      2.82 o 
  -3   6   9       81.30       81.49     18.31 o 
  -2   6   9       71.15       63.87      5.98 o 
  -1   6   9        1.19        1.66      2.50 o 
   0   6   9      142.08      148.82     10.64 o 
   1   6   9       74.33       66.37      8.34 o 
   2   6   9       28.79       24.83      5.96 o 
   3   6   9       53.17       73.11      9.22 o 
   4   6   9       26.33       35.24      7.35 o 
 -10   7   9       68.52       74.68      9.41 o 
  -9   7   9        0.13        0.00      2.81 o 
  -8   7   9      106.04      106.31      9.95 o 
  -7   7   9       36.98       33.61      6.59 o 
  -6   7   9       34.27       26.42      6.12 o 
  -5   7   9       10.75        6.43      4.27 o 
  -4   7   9        7.10       11.11      4.57 o 
  -3   7   9       12.07       19.20      5.21 o 
  -2   7   9      240.68      267.53     13.76 o 
  -1   7   9      137.71      136.72     10.41 o 
   0   7   9       31.94       36.79      6.76 o 
   1   7   9        0.00        0.00      3.39 o 
   2   7   9       26.47       41.07      8.24 o 
   3   7   9        0.40        3.62      4.32 o 
  -9   8   9       10.46        3.09      4.38 o 
  -8   8   9       24.25       25.97      6.51 o 
  -7   8   9       77.78       84.51      9.63 o 
  -6   8   9        0.54        1.56      3.46 o 
  -5   8   9       70.00       71.77      8.83 o 
  -4   8   9       69.46       85.57      9.39 o 
  -3   8   9       40.10       51.67      7.60 o 
  -2   8   9       60.75       53.39     11.44 o 
  -1   8   9       18.51       16.33      7.63 o 
   0   8   9       31.58       39.38      7.35 o 
   1   8   9       29.53       30.02      6.61 o 
  -7   9   9        1.36        0.00      3.58 o 
  -6   9   9        0.19        0.00      3.60 o 
  -5   9   9        5.89        6.72      4.27 o 
  -4   9   9       84.48       90.90     10.00 o 
  -3   9   9       92.54      112.67     10.69 o 
  -2   9   9       10.05       14.03      6.84 o 
  -1   9   9        0.38        4.10      5.68 o 
  -4 -12  10       36.00       35.64      6.03 o 
  -3 -12  10        0.19        1.79      3.14 o 
  -2 -12  10        5.61        1.32      2.94 o 
  -1 -12  10      104.99      108.61      8.49 o 
   0 -12  10        2.79        5.46      3.36 o 
   1 -12  10      211.09      237.03     11.71 o 
   2 -12  10       62.61       79.88      9.64 o 
  -6 -11  10       18.43       19.54      5.83 o 
  -5 -11  10      101.63      118.00      8.73 o 
  -4 -11  10        7.76        6.99      3.38 o 
  -3 -11  10       25.77       44.31      6.02 o 
  -2 -11  10      102.07       90.95      7.74 o 
  -1 -11  10        2.27        3.42      2.87 o 
   0 -11  10        2.33        1.87      2.85 o 
   1 -11  10      265.56      310.51     12.61 o 
   2 -11  10        7.24       15.53      5.03 o 
   3 -11  10        0.21        0.00      4.82 o 
   4 -11  10        0.39        2.37      5.97 o 
  -7 -10  10        0.41        1.52      3.40 o 
  -6 -10  10       30.02       38.99      7.02 o 
  -5 -10  10       59.48       73.46      6.97 o 
  -4 -10  10       22.87       20.88      5.31 o 
  -3 -10  10        4.98        5.69      2.92 o 
  -2 -10  10        6.98        6.00      3.06 o 
  -1 -10  10       20.82       23.20      4.53 o 
   0 -10  10       29.51       33.28      5.03 o 
   1 -10  10      144.36      144.78     10.61 o 
   2 -10  10       83.36       94.41      9.47 o 
   3 -10  10       30.09       40.01      7.02 o 
   4 -10  10        0.05        0.65      5.18 o 
   5 -10  10        3.87        3.96      5.33 o 
  -9  -9  10       70.88       71.43      9.47 o 
  -8  -9  10        1.58        3.60      4.14 o 
  -7  -9  10        3.74        7.20      5.47 o 
  -6  -9  10      156.34      161.62      8.95 o 
  -5  -9  10       23.68       19.66      4.06 o 
  -4  -9  10       67.08       56.49      5.91 o 
  -3  -9  10       55.80       52.70      5.68 o 
  -2  -9  10      152.99      155.52      8.36 o 
  -1  -9  10        1.53        1.55      2.93 o 
   0  -9  10      108.97       83.55     12.02 o 
   1  -9  10      115.79      116.82     14.46 o 
   2  -9  10        1.27        0.02      2.76 o 
   3  -9  10        1.28        2.04      3.18 o 
   4  -9  10       20.96       31.88      6.56 o 
   5  -9  10        8.83        7.34      5.97 o 
   6  -9  10       10.81       14.54      7.48 o 
  -9  -8  10       60.85       58.47      8.45 o 
  -8  -8  10      131.79      136.07     10.54 o 
  -7  -8  10        3.73        4.93      2.91 o 
  -6  -8  10        2.75        6.63      2.74 o 
  -5  -8  10      172.31      182.08     11.59 o 
  -4  -8  10       24.70       20.66      5.01 o 
  -3  -8  10      204.26      181.86     11.09 o 
  -2  -8  10      121.00      114.77      9.06 o 
  -1  -8  10      237.51      223.31     12.08 o 
   0  -8  10      114.75       99.29      8.34 o 
   1  -8  10        0.77        1.29      2.74 o 
   2  -8  10       33.84       31.81      5.93 o 
   3  -8  10      194.27      179.53     18.49 o 
   4  -8  10        1.16        0.01      3.11 o 
   5  -8  10      190.14      196.67     17.41 o 
   6  -8  10       12.88        6.91      6.12 o 
 -10  -7  10      215.84      242.01     15.04 o 
  -9  -7  10      187.16      177.53     11.84 o 
  -8  -7  10       10.83        8.29      4.05 o 
  -7  -7  10        0.11        1.38      2.98 o 
  -6  -7  10        2.97        3.08      3.26 o 
  -5  -7  10       87.70       89.57      8.09 o 
  -4  -7  10       42.46       31.07      5.65 o 
  -3  -7  10        0.09        0.00      2.19 o 
  -2  -7  10       44.17       39.78      6.08 o 
  -1  -7  10      553.82      525.70     30.12 o 
   0  -7  10      105.73       90.35      7.81 o 
   1  -7  10      128.64      116.63     10.54 o 
   2  -7  10      378.47      355.81     14.88 o 
   3  -7  10       44.01       43.27      6.55 o 
   4  -7  10       25.53       27.80      5.81 o 
   5  -7  10        3.18        4.62      3.99 o 
 -11  -6  10       77.10       80.24     13.74 o 
 -10  -6  10       43.43       73.18     12.31 o 
  -9  -6  10       42.35       37.99      9.71 o 
  -8  -6  10      319.78      353.15     15.14 o 
  -7  -6  10      517.01      504.62     19.03 o 
  -6  -6  10      508.28      469.71     22.34 o 
  -5  -6  10      106.25      109.43      8.39 o 
  -4  -6  10       35.10       33.94      6.44 o 
  -3  -6  10       21.69       21.35      4.72 o 
  -2  -6  10      147.08      138.35      9.14 o 
  -1  -6  10      349.71      333.11     14.25 o 
   0  -6  10      154.99      136.02      9.26 o 
   1  -6  10       68.17       65.57      7.15 o 
   2  -6  10       70.86       71.27      7.50 o 
   3  -6  10       96.92       82.89      8.09 o 
   4  -6  10        2.07        1.67      3.11 o 
   5  -6  10        0.09        0.97      3.14 o 
   6  -6  10       71.78       74.26     13.02 o 
 -10  -5  10       42.28       35.26      9.35 o 
  -9  -5  10       37.41       41.26      6.76 o 
  -8  -5  10      888.71      942.82     33.32 o 
  -7  -5  10     1588.25     1576.28     51.60 o 
  -6  -5  10      188.35      201.31     10.99 o 
  -5  -5  10       70.10       68.18      7.02 o 
  -4  -5  10       84.40       82.66      7.07 o 
  -3  -5  10        6.75        7.11      4.43 o 
  -2  -5  10       10.91       12.61      3.71 o 
  -1  -5  10       45.29       47.59      6.18 o 
   0  -5  10      507.35      487.12     16.43 o 
   1  -5  10      480.14      475.42     16.31 o 
   2  -5  10       13.30        5.71      3.34 o 
   3  -5  10       18.62       16.22      4.53 o 
   4  -5  10        1.78        1.04      3.03 o 
   5  -5  10        5.46        9.71      7.41 o 
   6  -5  10        2.81        0.50      6.69 o 
  -9  -4  10      647.85      645.33     25.04 o 
  -8  -4  10      288.67      288.55     13.17 o 
  -7  -4  10      154.64      164.63      9.87 o 
  -6  -4  10       62.54       63.93      6.98 o 
  -5  -4  10       69.03       62.43      6.74 o 
  -4  -4  10        1.71        2.13      2.39 o 
  -3  -4  10      226.71      213.84     10.66 o 
  -2  -4  10       88.88       85.70      5.51 o 
  -1  -4  10        7.01        7.11      2.46 o 
   0  -4  10      137.99      135.24      6.83 o 
   1  -4  10        6.12        7.47      2.60 o 
   2  -4  10      105.58      102.29      8.64 o 
   3  -4  10       28.60       31.21      4.43 o 
   4  -4  10      116.68      126.30      7.49 o 
   5  -4  10       54.95       49.82      9.14 o 
   6  -4  10      236.53      312.73     15.54 o 
   7  -4  10       69.69       88.50      9.45 o 
 -10  -3  10       13.31       14.61      5.76 o 
  -9  -3  10       53.25       56.35      5.51 o 
  -8  -3  10      113.73      106.62      6.59 o 
  -7  -3  10        0.30        0.00      1.83 o 
  -6  -3  10      698.09      710.64     15.20 o 
  -5  -3  10       74.25       68.49      5.15 o 
  -4  -3  10      189.66      183.88      7.67 o 
  -3  -3  10      117.64      112.99      6.09 o 
  -2  -3  10        2.99        2.88      1.88 o 
  -1  -3  10      447.13      454.79     17.98 o 
   0  -3  10      195.52      205.01      8.30 o 
   1  -3  10       27.73       30.92      4.20 o 
   2  -3  10        5.40        2.93      2.36 o 
   3  -3  10      455.89      457.36     13.11 o 
   4  -3  10        9.63        7.67      5.25 o 
   5  -3  10       68.06       55.07      7.73 o 
   6  -3  10       98.14      133.33     10.81 o 
   7  -3  10       44.29       66.63      8.77 o 
 -12  -2  10       42.23       43.10     10.43 o 
 -11  -2  10       12.43       12.23      6.69 o 
 -10  -2  10       91.13       94.97      8.74 o 
  -9  -2  10       10.99       15.90      6.19 o 
  -8  -2  10        0.54        0.47      2.01 o 
  -7  -2  10      438.43      454.28     12.49 o 
  -6  -2  10      334.00      334.27     11.32 o 
  -5  -2  10      121.19      112.63      6.24 o 
  -4  -2  10       53.74       59.29      4.91 o 
  -3  -2  10      382.22      375.09     10.78 o 
  -2  -2  10       22.85       21.83      3.49 o 
  -1  -2  10      331.11      296.82      9.77 o 
   0  -2  10      439.94      420.96     13.60 o 
   1  -2  10      375.65      360.16     17.01 o 
   2  -2  10     1408.88     1426.72     42.34 o 
   3  -2  10      125.78      114.38      7.08 o 
   4  -2  10      139.44      146.98     13.31 o 
   5  -2  10        0.49        0.00      3.41 o 
   6  -2  10        0.05        2.45      3.71 o 
   7  -2  10       11.50       19.00      5.94 o 
 -12  -1  10      244.90      242.15     20.00 o 
 -11  -1  10      175.65      163.88     13.74 o 
 -10  -1  10       60.01       65.65      7.45 o 
  -9  -1  10        2.13        0.95      2.61 o 
  -8  -1  10       69.09       73.04     10.43 o 
  -7  -1  10      384.99      367.25     11.30 o 
  -6  -1  10       23.91       22.60      4.29 o 
  -5  -1  10      448.21      420.83     12.18 o 
  -4  -1  10      507.46      461.47     20.56 o 
  -3  -1  10      130.06      118.16      6.33 o 
  -2  -1  10        7.95        6.00      2.47 o 
  -1  -1  10      179.21      172.37      7.72 o 
   0  -1  10      315.72      296.65     25.46 o 
   1  -1  10       78.04       62.11      5.44 o 
   2  -1  10       82.31       88.37      6.19 o 
   3  -1  10       16.02       10.86      4.50 o 
   4  -1  10        0.49        9.72     11.23 o 
   5  -1  10        1.64        4.72      3.86 o 
   6  -1  10        3.83       10.96      4.82 o 
   7  -1  10       42.17       46.48      8.33 o 
 -12   0  10        3.91       13.38      7.70 o 
 -11   0  10      361.59      385.13     27.24 o 
 -10   0  10      137.51      130.43      9.64 o 
  -9   0  10       27.52       29.69      5.59 o 
  -8   0  10      158.10      159.59     11.15 o 
  -7   0  10       20.01       19.67      3.52 o 
  -6   0  10      113.35      113.54      6.47 o 
  -5   0  10      180.18      164.06      7.58 o 
  -4   0  10        8.97       12.19      3.00 o 
  -3   0  10      447.69      458.08     12.32 o 
  -2   0  10        3.37        1.75      1.99 o 
  -1   0  10      106.63      103.89      6.39 o 
   0   0  10      232.63      210.88      9.63 o 
   1   0  10        4.39        5.97      2.62 o 
   2   0  10      142.95      141.53     17.31 o 
   3   0  10        8.43       12.93      4.65 o 
   4   0  10       97.63       89.24      9.11 o 
   5   0  10      102.29      116.46     10.14 o 
   6   0  10       40.52       36.20     10.58 o 
   7   0  10       27.33       21.13      6.76 o 
 -12   1  10       26.83       32.47      6.76 o 
 -11   1  10      308.72      322.22     15.59 o 
 -10   1  10        2.63        4.07      3.37 o 
  -9   1  10        3.27        5.68      3.53 o 
  -8   1  10      117.65      103.55      8.40 o 
  -7   1  10        8.12        8.06      3.54 o 
  -6   1  10       12.39        8.36      2.76 o 
  -5   1  10        1.68        2.90      2.33 o 
  -4   1  10       30.34       33.23      4.36 o 
  -3   1  10        0.21        0.38      2.14 o 
  -2   1  10     1079.94     1000.45     22.91 o 
  -1   1  10      148.84      144.17      7.49 o 
   0   1  10      442.68      428.10     14.08 o 
   1   1  10       73.93       47.82      5.14 o 
   2   1  10        0.14        0.00      3.22 o 
   3   1  10       14.50       14.88      4.89 o 
   4   1  10       51.90       49.07      7.50 o 
   5   1  10        2.23        0.43      3.61 o 
   6   1  10       24.66       22.25      6.31 o 
 -12   2  10       13.35       10.41      4.99 o 
 -11   2  10       16.79       25.50      6.00 o 
 -10   2  10        8.83       15.88      4.81 o 
  -9   2  10      334.36      328.57     15.15 o 
  -8   2  10      114.33      115.04      9.11 o 
  -7   2  10       93.48       90.50      8.20 o 
  -6   2  10      457.21      451.05     42.82 o 
  -5   2  10       97.76       88.56      6.12 o 
  -4   2  10      377.22      326.56     20.34 o 
  -3   2  10     1325.82     1336.57     38.80 o 
  -2   2  10      571.57      561.67     16.82 o 
  -1   2  10      456.07      421.78     12.48 o 
   0   2  10      256.73      216.73     17.02 o 
   1   2  10      137.13      128.33      9.49 o 
   2   2  10       65.11       57.03      7.48 o 
   3   2  10       71.50       65.38      8.21 o 
   4   2  10        0.37        1.88      3.55 o 
   5   2  10        2.21        0.00      3.81 o 
   6   2  10        0.21        0.00      3.79 o 
 -12   3  10       39.39       45.65      8.03 o 
 -11   3  10        4.40        8.25      4.36 o 
 -10   3  10      365.95      368.18     25.11 o 
  -9   3  10       13.64       10.91      4.03 o 
  -8   3  10       60.95       62.86      7.68 o 
  -7   3  10       84.97       85.36      8.40 o 
  -6   3  10       10.67       11.98      4.14 o 
  -5   3  10      263.71      236.52     25.65 o 
  -4   3  10       49.49       46.85      5.18 o 
  -3   3  10      205.42      205.25      9.09 o 
  -2   3  10      469.82      438.81     12.99 o 
  -1   3  10       59.65       48.45      5.11 o 
   0   3  10        8.20        7.30      2.91 o 
   1   3  10      166.18      142.17     10.22 o 
   2   3  10        0.32        1.77      3.21 o 
   3   3  10        0.47        0.00      3.36 o 
   4   3  10        3.04        2.04      3.65 o 
   5   3  10       14.88       17.63      5.59 o 
 -11   4  10      303.02      323.16     16.82 o 
 -10   4  10       86.25      101.27     10.17 o 
  -9   4  10        0.23        0.00      2.90 o 
  -8   4  10        0.49        2.02      2.85 o 
  -7   4  10        4.87        5.97      3.49 o 
  -6   4  10        0.01        0.86      2.82 o 
  -5   4  10        1.70        4.26      3.38 o 
  -4   4  10       18.98       14.75      3.38 o 
  -3   4  10        8.16        9.71      3.06 o 
  -2   4  10        0.39        0.34      2.29 o 
  -1   4  10      189.76      172.95      8.59 o 
   0   4  10      144.80      142.46     10.15 o 
   1   4  10        4.92        1.32      3.08 o 
   2   4  10       38.67       36.03      6.94 o 
   3   4  10      195.63      207.12     13.15 o 
   4   4  10        1.36        2.55      3.71 o 
   5   4  10        1.02        0.89      3.89 o 
 -11   5  10       94.93       91.77     10.33 o 
 -10   5  10        2.14        3.46      3.21 o 
  -9   5  10        0.01        0.47      3.13 o 
  -8   5  10        0.56        0.84      2.84 o 
  -7   5  10        0.41        1.54      3.07 o 
  -6   5  10        8.73        7.02      3.77 o 
  -5   5  10      101.73       85.67      8.69 o 
  -4   5  10       10.79       16.88      4.63 o 
  -3   5  10       22.13       21.44      4.15 o 
  -2   5  10       28.24       25.80      4.44 o 
  -1   5  10       51.63       51.98      5.66 o 
   0   5  10       74.24       85.35     10.18 o 
   1   5  10        9.33       11.95      4.49 o 
   2   5  10        7.33       10.18      4.65 o 
   3   5  10        9.66        8.06      4.22 o 
   4   5  10       16.01       17.11      5.79 o 
 -10   6  10        1.46        5.11      3.72 o 
  -9   6  10       78.24       79.03      9.36 o 
  -8   6  10        0.23        0.00      3.08 o 
  -7   6  10       68.46       65.64      8.48 o 
  -6   6  10       32.40       30.43      6.37 o 
  -5   6  10       78.55      101.39      9.66 o 
  -4   6  10        0.04        2.47      3.22 o 
  -3   6  10        2.29        3.54      3.44 o 
  -2   6  10       23.80       24.76      4.55 o 
  -1   6  10       20.38       28.73      6.10 o 
   0   6  10        0.78        2.07      3.45 o 
   1   6  10       74.00       80.34      9.43 o 
   2   6  10        2.27        0.00      3.50 o 
   3   6  10        9.68       15.46      5.49 o 
  -9   7  10        0.14        0.31      3.61 o 
  -8   7  10        7.80       11.14      4.72 o 
  -7   7  10      199.92      192.81     12.92 o 
  -6   7  10        0.00        0.00      3.20 o 
  -5   7  10        4.49        7.88      4.30 o 
  -4   7  10        0.58        0.00      3.42 o 
  -3   7  10        0.46        3.05      3.73 o 
  -2   7  10        8.71        7.12      6.26 o 
  -1   7  10       10.19       12.26      4.93 o 
   0   7  10        3.97       13.21      4.99 o 
   1   7  10       14.99       28.16      6.70 o 
  -7   8  10       14.30       18.36      6.05 o 
  -6   8  10        4.94        9.83      4.91 o 
  -5   8  10       26.06       35.51      7.17 o 
  -4   8  10       12.28       28.06      9.57 o 
  -3   8  10       12.58       12.77      5.31 o 
  -2   8  10       58.61       75.41     13.31 o 
  -1   8  10        5.82        9.43      7.20 o 
  -2 -12  11       92.23      107.67     11.03 o 
  -1 -12  11      104.95       90.25     10.24 o 
   0 -12  11       76.13       71.87      9.62 o 
  -5 -11  11       18.82       20.47      5.98 o 
  -4 -11  11        3.98        4.19      3.95 o 
  -3 -11  11       36.29       38.24      8.02 o 
  -2 -11  11        8.45       14.65      5.47 o 
  -1 -11  11       10.06       13.28      5.01 o 
   0 -11  11        0.01        0.00      3.58 o 
   1 -11  11       21.09       33.64      6.99 o 
   2 -11  11        0.31        0.59      3.66 o 
   3 -11  11        0.99        4.61      5.68 o 
  -7 -10  11       97.47      128.23     17.13 o 
  -6 -10  11        2.71        2.73      5.54 o 
  -5 -10  11        0.05        3.02      3.41 o 
  -4 -10  11       29.53       27.28      6.30 o 
  -3 -10  11        7.58        6.54      3.92 o 
  -2 -10  11       54.75       56.93      7.97 o 
  -1 -10  11       18.90       20.85      5.59 o 
   0 -10  11       23.55       27.31      6.15 o 
   1 -10  11       30.89       29.12      6.35 o 
   2 -10  11        6.85        8.37      4.17 o 
   3 -10  11       28.28       28.10      6.87 o 
   4 -10  11        6.08        7.56      6.26 o 
  -8  -9  11        7.67       15.11      7.77 o 
  -7  -9  11        0.03        1.78      3.70 o 
  -6  -9  11       63.28       64.26      8.29 o 
  -5  -9  11       25.86       33.09      6.49 o 
  -4  -9  11        8.77        7.25      3.84 o 
  -3  -9  11       63.05       60.15      7.83 o 
  -2  -9  11       76.72       84.11      8.88 o 
  -1  -9  11       34.26       42.67      7.04 o 
   0  -9  11       11.85       10.84      4.40 o 
   1  -9  11       89.71       94.21      9.35 o 
   2  -9  11       30.66       46.09      7.40 o 
   3  -9  11       37.85       37.73      7.05 o 
   4  -9  11        9.99       11.15      4.96 o 
   5  -9  11        2.95        5.97      5.97 o 
  -9  -8  11      210.85      213.15     19.79 o 
  -8  -8  11       28.62       31.30      9.86 o 
  -7  -8  11       45.46       54.40     10.65 o 
  -6  -8  11        1.16        3.42      3.13 o 
  -5  -8  11       51.33       51.28      7.36 o 
  -4  -8  11       27.25       22.69      5.36 o 
  -3  -8  11       49.87       48.18      7.10 o 
  -2  -8  11       16.07       16.19      4.78 o 
  -1  -8  11      195.62      196.30     17.56 o 
   0  -8  11      242.83      238.33     13.13 o 
   1  -8  11       41.40       41.96      6.87 o 
   2  -8  11      184.91      178.29     11.65 o 
   3  -8  11      146.63      156.49     16.62 o 
   4  -8  11       15.95       13.23      5.13 o 
   5  -8  11       62.94       68.58     12.16 o 
 -10  -7  11       17.73       15.62      8.20 o 
  -9  -7  11        2.45        0.43      5.61 o 
  -8  -7  11       25.58       29.65      8.71 o 
  -7  -7  11       15.69       16.68      4.75 o 
  -6  -7  11      152.37      133.79      9.92 o 
  -5  -7  11       19.69       16.12      4.52 o 
  -4  -7  11      238.74      232.96     12.61 o 
  -3  -7  11       24.75       28.51      5.79 o 
  -2  -7  11      145.79      137.59      9.92 o 
  -1  -7  11      196.90      188.61     11.37 o 
   0  -7  11       35.35       33.48      6.13 o 
   1  -7  11      154.76      142.85     10.10 o 
   2  -7  11       27.37       33.16      6.26 o 
   3  -7  11        3.54       12.00      4.47 o 
   4  -7  11      277.24      321.48     15.50 o 
   5  -7  11       24.11       22.66      5.90 o 
  -9  -6  11        3.98        3.81      4.10 o 
  -8  -6  11       71.71       74.55      8.29 o 
  -7  -6  11       65.27       71.03      8.06 o 
  -6  -6  11       38.26       47.10      6.79 o 
  -5  -6  11       40.71       41.37      6.48 o 
  -4  -6  11        8.47       10.20      3.75 o 
  -3  -6  11        8.73        8.99      3.60 o 
  -2  -6  11       23.77       19.61      5.72 o 
  -1  -6  11       40.18       45.91      6.59 o 
   0  -6  11        1.25        0.00      2.43 o 
   1  -6  11      313.50      306.52     14.14 o 
   2  -6  11        0.36        1.34      3.20 o 
   3  -6  11        7.28        7.84      4.26 o 
   4  -6  11       66.81       78.07      8.62 o 
   5  -6  11       36.68       53.11     11.87 o 
   6  -6  11        0.00        0.00      6.91 o 
 -10  -5  11        8.89       13.24      6.55 o 
  -9  -5  11        4.06        7.76      3.86 o 
  -8  -5  11       37.62       42.52      6.60 o 
  -7  -5  11      498.88      508.54     18.11 o 
  -6  -5  11       50.26       46.42      6.57 o 
  -5  -5  11        0.02        0.00      2.17 o 
  -4  -5  11       20.02       19.54      4.71 o 
  -3  -5  11      645.91      648.97     19.74 o 
  -2  -5  11      670.21      637.80     31.55 o 
  -1  -5  11      521.93      463.69     18.85 o 
   0  -5  11      220.94      216.32     11.71 o 
   1  -5  11       79.37       55.91      7.09 o 
   2  -5  11        0.11        2.38      3.74 o 
   3  -5  11       80.48       71.52      7.99 o 
   4  -5  11       37.94       40.55      8.96 o 
   5  -5  11       46.84       64.69     12.74 o 
   6  -5  11       35.34       43.90     12.02 o 
 -10  -4  11        7.79        5.25      5.61 o 
  -9  -4  11        4.80        6.50      3.59 o 
  -8  -4  11        3.52        4.38      3.26 o 
  -7  -4  11      344.52      356.33     14.86 o 
  -6  -4  11      124.31      125.00     10.04 o 
  -5  -4  11       24.73       24.87      5.05 o 
  -4  -4  11       63.12       56.55      6.80 o 
  -3  -4  11     1811.28     1772.43     32.18 o 
  -2  -4  11        2.39        0.38      2.49 o 
  -1  -4  11      351.54      352.23     14.47 o 
   0  -4  11      105.73       94.06      8.06 o 
   1  -4  11        0.59        2.88      2.55 o 
   2  -4  11      102.00      110.54      7.11 o 
   3  -4  11      265.09      270.20     13.24 o 
   4  -4  11       25.94       15.10      5.11 o 
   5  -4  11        1.48        0.00      3.71 o 
   6  -4  11       15.85       23.42      6.74 o 
  -9  -3  11       67.17       65.70     10.94 o 
  -8  -3  11      295.36      291.59     13.53 o 
  -7  -3  11      214.73      208.40      9.06 o 
  -6  -3  11       90.60       89.58      6.12 o 
  -5  -3  11      119.97      112.26      6.57 o 
  -4  -3  11      379.03      344.29     10.93 o 
  -3  -3  11      214.92      192.55      8.31 o 
  -2  -3  11      338.53      332.89     10.78 o 
  -1  -3  11       22.24       22.58      3.80 o 
   0  -3  11        4.72        4.08      2.51 o 
   1  -3  11       10.95       10.83      3.34 o 
   2  -3  11        0.13        0.00      2.18 o 
   3  -3  11      132.48      156.87      8.48 o 
   4  -3  11       18.14       24.76      5.95 o 
   5  -3  11        0.16        0.00      3.94 o 
   6  -3  11       67.47       74.72      9.05 o 
 -11  -2  11        0.51        3.09      5.90 o 
 -10  -2  11       13.30       16.75      4.74 o 
  -9  -2  11       19.55       15.62      6.62 o 
  -8  -2  11      496.85      497.29     13.92 o 
  -7  -2  11       32.14       33.20      4.56 o 
  -6  -2  11       22.24       18.71      3.51 o 
  -5  -2  11       42.80       43.78      4.71 o 
  -4  -2  11       10.81        8.98      2.77 o 
  -3  -2  11       97.16       92.62      6.12 o 
  -2  -2  11        2.67        0.35      1.99 o 
  -1  -2  11        3.04        0.00      1.98 o 
   0  -2  11      153.15      140.06      7.56 o 
   1  -2  11      200.76      209.56      9.89 o 
   2  -2  11       24.87       23.39      4.23 o 
   3  -2  11        7.62        6.67      4.56 o 
   4  -2  11      122.02      111.29     10.20 o 
   5  -2  11        0.06        0.00      4.22 o 
   6  -2  11       12.93       12.79      5.34 o 
 -12  -1  11       97.62       88.01     14.03 o 
 -11  -1  11      207.30      203.10     12.44 o 
 -10  -1  11        7.74       12.70      4.43 o 
  -9  -1  11       56.82       50.01      8.06 o 
  -8  -1  11       11.53       11.44      6.12 o 
  -7  -1  11      309.89      298.88     10.74 o 
  -6  -1  11       28.46       26.34      4.07 o 
  -5  -1  11       90.75       80.50      5.96 o 
  -4  -1  11      641.95      617.16     19.04 o 
  -3  -1  11       92.07       91.56      6.15 o 
  -2  -1  11      168.64      143.95      7.51 o 
  -1  -1  11       60.96       49.21      6.15 o 
   0  -1  11      146.43      123.08     10.51 o 
   1  -1  11        4.89        1.80      2.49 o 
   2  -1  11        0.15        1.16      2.53 o 
   3  -1  11       13.49       14.75      5.19 o 
   4  -1  11        3.46        2.60      4.37 o 
   5  -1  11       56.09       52.22      8.11 o 
   6  -1  11       16.18       13.56      5.70 o 
 -12   0  11       64.90       66.52      8.78 o 
 -11   0  11       14.76       23.22      5.80 o 
 -10   0  11       14.01       14.39      4.77 o 
  -9   0  11        6.85       12.81      4.39 o 
  -8   0  11       22.79       31.31      9.17 o 
  -7   0  11        2.62        5.59      3.26 o 
  -6   0  11        0.21        0.39      2.14 o 
  -5   0  11      304.30      306.64     11.71 o 
  -4   0  11      259.13      248.86      9.73 o 
  -3   0  11       18.56       22.61      4.06 o 
  -2   0  11      315.64      276.64     13.37 o 
  -1   0  11       18.20       22.52      4.02 o 
   0   0  11      303.32      262.44     10.32 o 
   1   0  11        4.43        2.40      2.54 o 
   2   0  11        0.88        0.00      3.23 o 
   3   0  11        3.29        4.87      4.54 o 
   4   0  11       21.51       20.88      5.80 o 
   5   0  11       94.46      101.21     10.51 o 
   6   0  11      172.29      199.82     15.29 o 
 -12   1  11       74.00       91.10     10.47 o 
 -11   1  11        6.70        8.28      4.20 o 
 -10   1  11       88.81       98.74     12.49 o 
  -9   1  11        8.71        6.78      3.73 o 
  -8   1  11       87.92       83.79      8.42 o 
  -7   1  11       78.94       76.17      7.96 o 
  -6   1  11        6.36        5.02      2.63 o 
  -5   1  11       62.69       58.30      5.50 o 
  -4   1  11      303.16      300.39     10.90 o 
  -3   1  11      210.45      176.03      8.47 o 
  -2   1  11        2.32        1.81      2.60 o 
  -1   1  11       87.89       65.07      5.92 o 
   0   1  11      200.90      182.47      8.89 o 
   1   1  11       26.87       26.06      5.95 o 
   2   1  11       17.90       13.49      4.75 o 
   3   1  11        9.54        9.11      4.17 o 
   4   1  11        1.52        2.25      3.70 o 
   5   1  11        5.29        4.22      4.42 o 
 -12   2  11        0.14        0.88      3.91 o 
 -11   2  11        4.62        6.72      4.39 o 
 -10   2  11        3.01        1.71      3.06 o 
  -9   2  11      126.90      127.98     10.18 o 
  -8   2  11       11.68       10.61      4.25 o 
  -7   2  11        2.10        2.22      2.85 o 
  -6   2  11        3.85        5.18      3.30 o 
  -5   2  11       63.85       57.17      5.74 o 
  -4   2  11      120.88      101.33      6.87 o 
  -3   2  11      334.90      343.01     11.86 o 
  -2   2  11       39.20       38.60      5.05 o 
  -1   2  11       40.68       33.75      4.95 o 
   0   2  11        1.67        5.48      2.84 o 
   1   2  11       27.72       30.30      6.15 o 
   2   2  11        1.97        1.99      3.42 o 
   3   2  11       16.12       14.88      5.01 o 
   4   2  11       42.33       47.63      8.05 o 
   5   2  11        0.23        0.31      4.00 o 
 -11   3  11       30.76       38.52      8.38 o 
 -10   3  11       60.68       72.82      8.92 o 
  -9   3  11       56.26       57.44      8.06 o 
  -8   3  11       10.79        7.33      3.90 o 
  -7   3  11       42.34       48.61      7.22 o 
  -6   3  11       26.60       19.40      5.03 o 
  -5   3  11       33.20       31.23      8.85 o 
  -4   3  11        2.67        0.00      2.52 o 
  -3   3  11       65.03       57.50      5.91 o 
  -2   3  11       20.95       20.42      4.29 o 
  -1   3  11        2.13        2.68      2.56 o 
   0   3  11        4.29       10.58      4.29 o 
   1   3  11        4.19        1.33      3.29 o 
   2   3  11        5.47        5.41      3.99 o 
   3   3  11      136.54      151.67     11.86 o 
   4   3  11        2.82        2.53      4.06 o 
 -11   4  11        0.59        2.23      4.12 o 
 -10   4  11       13.41       18.80      5.78 o 
  -9   4  11       73.75       81.16      9.36 o 
  -8   4  11       24.12       29.77      6.37 o 
  -7   4  11       35.40       32.80      6.38 o 
  -6   4  11       14.34       14.29      4.79 o 
  -5   4  11      122.94      131.02     14.00 o 
  -4   4  11       29.98       30.40      5.97 o 
  -3   4  11        0.40        2.63      2.54 o 
  -2   4  11        0.05        1.25      2.45 o 
  -1   4  11       68.22       72.19      6.55 o 
   0   4  11       14.89       11.70      4.48 o 
   1   4  11       80.47       90.36      9.50 o 
   2   4  11       87.36       90.19      9.88 o 
   3   4  11       34.12       28.22      6.61 o 
 -10   5  11       25.76       19.99      6.00 o 
  -9   5  11       24.87       25.83      6.33 o 
  -8   5  11       47.66       43.82      7.58 o 
  -7   5  11        1.60        1.14      3.12 o 
  -6   5  11       79.62       84.19      9.28 o 
  -5   5  11      187.80      158.31     11.22 o 
  -4   5  11       11.78       14.06      4.91 o 
  -3   5  11       11.21       13.46      4.75 o 
  -2   5  11       18.94       28.13      4.85 o 
  -1   5  11        9.28        8.47      4.39 o 
   0   5  11       68.16       60.47      8.32 o 
   1   5  11       90.05      109.43     10.77 o 
   2   5  11        2.37        1.79      5.29 o 
  -9   6  11       29.86       31.46      6.99 o 
  -8   6  11        5.19        5.59      4.12 o 
  -7   6  11       26.96       19.47      5.70 o 
  -6   6  11       23.55       27.60      6.50 o 
  -5   6  11        2.94        4.09      3.74 o 
  -4   6  11       12.41       17.13      5.39 o 
  -3   6  11       27.19       33.98      9.14 o 
  -2   6  11        6.90       11.38      4.55 o 
  -1   6  11        4.48        9.66      4.60 o 
   0   6  11       23.83       21.57      5.75 o 
   1   6  11       21.29       26.77      7.95 o 
  -7   7  11       60.27       72.06     10.83 o 
  -6   7  11       49.59       56.10      8.72 o 
  -5   7  11        0.10        0.47      3.76 o 
  -4   7  11       20.62       20.68      6.12 o 
  -3   7  11       40.30       43.18      7.71 o 
  -2   7  11        3.16        0.00      5.68 o 
  -1   7  11      201.59      244.02     17.16 o 
  -4 -11  12        0.43        2.15      3.97 o 
  -3 -11  12       33.01       36.67      7.53 o 
  -2 -11  12       40.04       29.96      7.09 o 
  -1 -11  12       68.77       75.96      9.72 o 
   0 -11  12       21.60       19.81      6.10 o 
   1 -11  12       26.38       30.35      7.04 o 
  -6 -10  12       15.90       31.18      6.63 o 
  -5 -10  12       10.72       12.13      4.91 o 
  -4 -10  12        7.88        8.27      4.37 o 
  -3 -10  12      128.81      132.46     11.06 o 
  -2 -10  12        6.96        5.66      4.20 o 
  -1 -10  12       43.05       44.92      7.78 o 
   0 -10  12       20.85       25.50      6.44 o 
   1 -10  12       12.30       11.80      4.72 o 
   2 -10  12        0.86        2.69      4.00 o 
  -7  -9  12       14.19       13.79      5.19 o 
  -6  -9  12       20.45       17.71      4.97 o 
  -5  -9  12       12.05        9.61      4.27 o 
  -4  -9  12        4.32       13.31      6.98 o 
  -3  -9  12       27.82       33.44      6.59 o 
  -2  -9  12       26.45       26.95      6.10 o 
  -1  -9  12       30.01       34.53      6.78 o 
   0  -9  12        6.84        7.64      4.17 o 
   1  -9  12       74.06       76.31      9.03 o 
   2  -9  12       22.51       14.25      5.29 o 
   3  -9  12       62.73       89.31      9.93 o 
   4  -9  12       19.54       27.54      7.12 o 
  -8  -8  12        1.91        0.00      3.35 o 
  -7  -8  12        0.52        4.75      3.63 o 
  -6  -8  12        0.19        0.00      3.67 o 
  -5  -8  12        1.91        2.90      3.27 o 
  -4  -8  12       18.39       18.93      5.16 o 
  -3  -8  12       88.81       99.48      9.74 o 
  -2  -8  12       39.42       44.67      7.32 o 
  -1  -8  12       10.05       14.82      4.83 o 
   0  -8  12      165.35      187.71     12.26 o 
   1  -8  12       95.16       93.78      9.52 o 
   2  -8  12       88.87       88.12      9.46 o 
   3  -8  12      134.58      140.02     11.17 o 
   4  -8  12        6.41        9.27      5.30 o 
  -9  -7  12        6.68        4.89      6.04 o 
  -8  -7  12       48.61       53.79      8.09 o 
  -7  -7  12       85.83       81.54      9.16 o 
  -6  -7  12      278.53      272.82     14.42 o 
  -5  -7  12       55.77       61.44      7.91 o 
  -4  -7  12      121.62      118.59      9.64 o 
  -3  -7  12       63.43       57.60      8.35 o 
  -2  -7  12      417.93      412.10     38.21 o 
  -1  -7  12       21.91       24.41      5.70 o 
   0  -7  12      194.12      216.09     12.77 o 
   1  -7  12       34.18       36.41      6.62 o 
   2  -7  12       86.27       96.44     11.33 o 
   3  -7  12       23.65       26.51      6.34 o 
   4  -7  12       51.67       58.04      8.56 o 
   5  -7  12       50.70       50.66     12.31 o 
 -10  -6  12        0.91        3.24      5.61 o 
  -9  -6  12        0.04        1.54      3.48 o 
  -8  -6  12      266.13      298.55     15.09 o 
  -7  -6  12       42.50       47.42      7.35 o 
  -6  -6  12      305.80      313.40     15.09 o 
  -5  -6  12      685.26      692.79     21.93 o 
  -4  -6  12       19.73       17.18      4.78 o 
  -3  -6  12      452.41      397.48     16.54 o 
  -2  -6  12       29.74       30.34      6.05 o 
  -1  -6  12       92.07       96.10      9.06 o 
   0  -6  12       50.53       38.44      6.63 o 
   1  -6  12       49.10       40.01      6.82 o 
   2  -6  12        0.01        0.00      2.97 o 
   3  -6  12      110.77      144.19     11.05 o 
   4  -6  12       56.73       71.29      8.77 o 
   5  -6  12        0.15        0.00      7.56 o 
  -9  -5  12        7.57        7.18      4.20 o 
  -8  -5  12       14.84       10.56      4.24 o 
  -7  -5  12        0.01        2.48      2.96 o 
  -6  -5  12        0.72        1.37      2.97 o 
  -5  -5  12        0.18        1.72      2.74 o 
  -4  -5  12       36.27       31.16      5.75 o 
  -3  -5  12        9.80        5.08      3.28 o 
  -2  -5  12       80.48       87.72      8.62 o 
  -1  -5  12       47.95       37.73      6.30 o 
   0  -5  12        8.80        9.46      4.07 o 
   1  -5  12        4.81        4.09      3.65 o 
   2  -5  12       67.75       58.78      7.95 o 
   3  -5  12       53.46       59.53      8.56 o 
   4  -5  12        4.15        3.45      7.12 o 
   5  -5  12       40.93       58.14     12.95 o 
 -10  -4  12       15.94       15.47      7.77 o 
  -9  -4  12        2.56        2.86      3.46 o 
  -8  -4  12       57.54       65.28      7.83 o 
  -7  -4  12      185.77      179.91     14.18 o 
  -6  -4  12        2.14        2.02      3.05 o 
  -5  -4  12      177.61      169.92     10.70 o 
  -4  -4  12       80.90       77.28      8.01 o 
  -3  -4  12      231.51      223.06     12.20 o 
  -2  -4  12      216.74      204.29     11.65 o 
  -1  -4  12        3.04        1.23      2.79 o 
   0  -4  12       15.78       14.41      4.58 o 
   1  -4  12       33.64       33.96      6.29 o 
   2  -4  12       84.51       95.10      9.26 o 
   3  -4  12        4.31        4.27      3.98 o 
   4  -4  12        5.75        7.63      8.13 o 
   5  -4  12        3.22       11.08      9.35 o 
  -9  -3  12       22.08       27.27      8.64 o 
  -8  -3  12        9.22       11.86      4.35 o 
  -7  -3  12        2.58        0.19      2.92 o 
  -6  -3  12        0.03        0.00      2.45 o 
  -5  -3  12      103.85       94.36      8.13 o 
  -4  -3  12        4.59        3.95      2.61 o 
  -3  -3  12        0.17        0.57      2.22 o 
  -2  -3  12      157.47      125.84      9.09 o 
  -1  -3  12       11.23        8.92      3.13 o 
   0  -3  12       68.23       63.59      6.03 o 
   1  -3  12       14.10       20.08      4.15 o 
   2  -3  12       42.86       50.80      5.86 o 
   3  -3  12       61.08       61.44      8.14 o 
   4  -3  12        2.76        2.15      4.15 o 
   5  -3  12        1.57        0.00      4.42 o 
 -11  -2  12        0.22        3.60      4.68 o 
 -10  -2  12       41.44       32.24      9.00 o 
  -9  -2  12       14.44       10.51      6.48 o 
  -8  -2  12      118.74      126.98      7.75 o 
  -7  -2  12       13.94       19.56      3.95 o 
  -6  -2  12      150.80      149.39      8.07 o 
  -5  -2  12        9.34       11.48      3.28 o 
  -4  -2  12      276.83      286.17     11.41 o 
  -3  -2  12      179.73      164.55      8.35 o 
  -2  -2  12       40.48       37.07      4.90 o 
  -1  -2  12        0.31        1.51      2.51 o 
   0  -2  12       61.10       59.80      6.02 o 
   1  -2  12       59.86       45.67      5.53 o 
   2  -2  12        4.42        4.81      3.01 o 
   3  -2  12       30.41       28.96      6.69 o 
   4  -2  12       25.61       39.16      7.61 o 
   5  -2  12        0.76        5.49      4.27 o 
 -11  -1  12        0.81        2.32      3.84 o 
 -10  -1  12       16.59       21.96      5.59 o 
  -9  -1  12       96.30      105.62      9.11 o 
  -8  -1  12       93.85      110.96     12.88 o 
  -7  -1  12        7.80        7.41      3.01 o 
  -6  -1  12      244.98      233.99     11.67 o 
  -5  -1  12      272.28      273.42     10.61 o 
  -4  -1  12      132.88      145.81     12.68 o 
  -3  -1  12      515.33      478.34     17.39 o 
  -2  -1  12        4.41        4.65      2.71 o 
  -1  -1  12       26.37       17.71      3.88 o 
   0  -1  12        0.50        2.51      2.67 o 
   1  -1  12       84.44       87.66      6.86 o 
   2  -1  12       22.73       18.86      5.69 o 
   3  -1  12       18.74       11.78      5.44 o 
   4  -1  12        0.56        0.00      3.53 o 
   5  -1  12       75.19       92.29     10.63 o 
 -11   0  12        6.88        6.07      6.30 o 
 -10   0  12        5.01        5.02      3.33 o 
  -9   0  12        8.16       11.34      4.55 o 
  -8   0  12        3.26        1.80      2.97 o 
  -7   0  12      144.47      142.21     10.10 o 
  -6   0  12      109.50      108.41      7.10 o 
  -5   0  12       29.92       26.62      4.58 o 
  -4   0  12       86.02       76.74      6.46 o 
  -3   0  12       51.79       48.85      5.52 o 
  -2   0  12        1.10        2.05      2.48 o 
  -1   0  12       15.77       18.17      4.05 o 
   0   0  12       21.80       16.38      3.91 o 
   1   0  12        5.94        4.73      4.39 o 
   2   0  12       39.93       40.34      7.43 o 
   3   0  12        0.65        4.84      3.93 o 
   4   0  12       54.65       67.73      9.21 o 
   5   0  12        0.54        4.61      4.76 o 
 -11   1  12        1.15        2.13      3.44 o 
 -10   1  12       13.61       16.75      5.24 o 
  -9   1  12       57.78       57.26      7.86 o 
  -8   1  12       59.20       68.98      8.21 o 
  -7   1  12      338.07      335.85     15.49 o 
  -6   1  12       43.71       43.73      9.71 o 
  -5   1  12       21.08       24.00      4.59 o 
  -4   1  12        1.86        0.28      3.33 o 
  -3   1  12        1.05        1.43      2.69 o 
  -2   1  12        0.13        0.00      2.39 o 
  -1   1  12        2.52        1.25      2.60 o 
   0   1  12        3.67        2.27      2.84 o 
   1   1  12        2.62        0.00      3.74 o 
   2   1  12        0.67        0.53      3.31 o 
   3   1  12       11.97       16.80      5.67 o 
   4   1  12        1.71        4.04      4.55 o 
 -11   2  12       23.70       17.82      5.54 o 
 -10   2  12       16.41       19.33      5.72 o 
  -9   2  12      220.89      318.68     79.48 o 
  -8   2  12       22.05       20.41      5.32 o 
  -7   2  12      107.63       98.42     18.53 o 
  -6   2  12        4.06        4.76      3.39 o 
  -5   2  12        0.00        0.00      2.67 o 
  -4   2  12       12.25       18.16      4.15 o 
  -3   2  12        2.57        3.43      2.84 o 
  -2   2  12        8.57        4.86      3.20 o 
  -1   2  12      106.36      107.89      7.76 o 
   0   2  12       48.15       65.44     15.69 o 
   1   2  12        0.22        4.89      3.96 o 
   2   2  12        0.68        2.89      3.89 o 
   3   2  12       74.93       79.06      9.84 o 
 -10   3  12       81.76       84.41      9.92 o 
  -9   3  12        0.97        0.51      3.14 o 
  -8   3  12       11.80       17.58      5.08 o 
  -7   3  12        2.85        6.39      4.15 o 
  -6   3  12        8.86       13.85      4.63 o 
  -5   3  12       59.51       56.02      7.83 o 
  -4   3  12        2.86        1.22      2.75 o 
  -3   3  12       55.74       57.10      6.34 o 
  -2   3  12       60.10       52.57      6.13 o 
  -1   3  12       15.72       14.47      3.88 o 
   0   3  12        5.87        7.62      4.08 o 
   1   3  12       19.03       23.57      6.21 o 
   2   3  12       32.75       23.22      6.34 o 
   3   3  12      110.63      128.02     12.21 o 
 -10   4  12        5.62        9.27      4.91 o 
  -9   4  12       98.03      116.80     11.24 o 
  -8   4  12        1.56        4.63      4.16 o 
  -7   4  12        9.94       11.99      4.96 o 
  -6   4  12        8.70        6.81      4.15 o 
  -5   4  12        2.85        8.72      4.12 o 
  -4   4  12        9.84       11.11      4.60 o 
  -3   4  12       19.49       20.18      4.32 o 
  -2   4  12        7.07        3.90      2.93 o 
  -1   4  12        8.07       18.18      5.62 o 
   0   4  12        1.93        0.00      3.07 o 
   1   4  12       33.64       52.85      8.61 o 
   2   4  12       93.41       99.50     10.93 o 
  -9   5  12        8.70        8.76      4.75 o 
  -8   5  12        0.28        0.00      3.74 o 
  -7   5  12        9.72        7.77      4.83 o 
  -6   5  12       13.52       12.66      5.38 o 
  -5   5  12        8.77       15.51      5.36 o 
  -4   5  12        0.41        0.00      3.42 o 
  -3   5  12       63.08       93.14      9.71 o 
  -2   5  12        6.90        6.68      4.13 o 
  -1   5  12       25.74       29.15      6.49 o 
   0   5  12        0.06        2.85      3.84 o 
  -7   6  12        3.82        6.08      4.59 o 
  -6   6  12        0.03        0.00      3.53 o 
  -5   6  12        7.64        9.83      4.60 o 
  -4   6  12       12.18       19.54      5.75 o 
  -3   6  12        0.85        2.29      4.24 o 
  -2   6  12       22.49       19.07      8.64 o 
  -4 -10  13        2.10        4.04      4.10 o 
  -3 -10  13        4.21        3.22      4.08 o 
  -2 -10  13       55.78       61.84      9.18 o 
  -1 -10  13        4.24       11.52      5.01 o 
   0 -10  13       87.92      110.24     11.17 o 
  -6  -9  13       39.74       46.14      8.11 o 
  -5  -9  13       12.75       14.04      5.21 o 
  -4  -9  13        5.43        5.44      4.47 o 
  -3  -9  13       49.97       55.23      8.37 o 
  -2  -9  13        0.00        0.25      3.54 o 
  -1  -9  13       30.41       40.96      8.82 o 
   0  -9  13       21.46       16.71      5.94 o 
   1  -9  13        3.76        6.95      4.42 o 
   2  -9  13        6.86        7.52      4.72 o 
  -7  -8  13      112.53      121.05     10.99 o 
  -6  -8  13        0.76        3.19      3.35 o 
  -5  -8  13        1.62        3.12      3.57 o 
  -4  -8  13      146.47      162.15     11.82 o 
  -3  -8  13        7.21        6.53      6.33 o 
  -2  -8  13       53.33       68.90      8.90 o 
  -1  -8  13       31.53       34.11      6.78 o 
   0  -8  13      149.19      154.87     11.67 o 
   1  -8  13        8.01        8.20      4.42 o 
   2  -8  13      211.18      242.38     14.71 o 
   3  -8  13        0.83        0.00      3.91 o 
  -8  -7  13        0.08        0.00      3.39 o 
  -7  -7  13       24.06       27.10      8.49 o 
  -6  -7  13       53.35       42.26      9.10 o 
  -5  -7  13        2.78        7.13      3.88 o 
  -4  -7  13       94.46       95.18      9.67 o 
  -3  -7  13       22.75       24.13      5.89 o 
  -2  -7  13       28.16       35.45      6.87 o 
  -1  -7  13       21.80       23.42      5.89 o 
   0  -7  13        0.74        0.27      3.04 o 
   1  -7  13        3.01        6.74      4.46 o 
   2  -7  13        3.06        5.40      4.60 o 
   3  -7  13        2.52        1.05      4.13 o 
  -9  -6  13       31.65       30.83      6.88 o 
  -8  -6  13        2.11        4.03      3.78 o 
  -7  -6  13       78.68       84.35      9.48 o 
  -6  -6  13       17.14       15.04      4.99 o 
  -5  -6  13        6.13        2.73      3.78 o 
  -4  -6  13       21.07       24.05      5.79 o 
  -3  -6  13        1.43        0.94      2.73 o 
  -2  -6  13        5.61        8.45      3.99 o 
  -1  -6  13        6.64       11.18      4.39 o 
   0  -6  13       39.91       36.77      6.92 o 
   1  -6  13        4.38        1.13      3.53 o 
   2  -6  13      143.22      169.20     12.27 o 
   3  -6  13        6.83        7.20      4.97 o 
   4  -6  13       56.20       62.03     13.74 o 
  -9  -5  13       94.44       99.59     10.09 o 
  -8  -5  13       48.44       52.93      7.95 o 
  -7  -5  13       65.54       69.29      8.49 o 
  -6  -5  13       90.24       81.56      8.88 o 
  -5  -5  13      110.89      108.46      9.44 o 
  -4  -5  13      152.04      141.63     10.46 o 
  -3  -5  13       23.44       23.04      5.56 o 
  -2  -5  13       70.97       75.24      8.57 o 
  -1  -5  13       51.76       46.33      8.53 o 
   0  -5  13       33.26       34.05      6.58 o 
   1  -5  13        0.73        2.92      4.13 o 
   2  -5  13        2.65        2.81      4.04 o 
   3  -5  13       10.16        9.81      5.29 o 
   4  -5  13       20.93       35.76     12.31 o 
 -10  -4  13       16.22       16.98      8.20 o 
  -9  -4  13       90.31      103.29      9.93 o 
  -8  -4  13      213.17      221.24     13.05 o 
  -7  -4  13      378.70      375.03     16.67 o 
  -6  -4  13       66.95       53.74      7.49 o 
  -5  -4  13       24.65       26.70      5.85 o 
  -4  -4  13      101.47      103.83      9.31 o 
  -3  -4  13       43.96       43.20      6.94 o 
  -2  -4  13       11.20       13.61      4.53 o 
  -1  -4  13       40.25       36.27      6.47 o 
   0  -4  13       10.72        8.88      4.31 o 
   1  -4  13       38.42       39.19      7.06 o 
   2  -4  13        3.50       14.05      5.29 o 
   3  -4  13        5.58       10.00      8.78 o 
   4  -4  13        2.19        0.00      6.69 o 
  -9  -3  13      131.88      137.30     15.76 o 
  -8  -3  13       95.67       95.75      9.12 o 
  -7  -3  13        1.81        0.71      3.13 o 
  -6  -3  13       10.47       13.32      4.55 o 
  -5  -3  13      124.43      118.28      9.54 o 
  -4  -3  13       41.48       44.95      6.88 o 
  -3  -3  13       47.33       45.87      7.05 o 
  -2  -3  13       89.74       75.48      8.42 o 
  -1  -3  13       10.80        8.09      4.03 o 
   0  -3  13        1.07        0.00      2.36 o 
   1  -3  13        4.90        0.69      2.82 o 
   2  -3  13       32.59       45.40      7.77 o 
   3  -3  13        0.02        0.00      4.06 o 
   4  -3  13        2.82        4.83      5.48 o 
 -10  -2  13        6.21        6.76      5.18 o 
  -8  -2  13        6.59        1.87      5.11 o 
  -7  -2  13      189.38      188.39     17.33 o 
  -6  -2  13       62.19       61.53      6.20 o 
  -5  -2  13      159.20      154.71      8.52 o 
  -4  -2  13       10.93       12.70      3.56 o 
  -3  -2  13       29.04       31.01      4.95 o 
  -2  -2  13        1.19        3.94      2.76 o 
  -1  -2  13       10.05        8.24      3.34 o 
   0  -2  13        4.98        4.01      3.03 o 
   1  -2  13       19.73       18.45      4.49 o 
   2  -2  13       73.96       72.02      9.01 o 
   3  -2  13       40.74       45.77      8.28 o 
   4  -2  13       12.34       19.36      6.80 o 
 -10  -1  13       14.17       12.47      4.91 o 
  -9  -1  13       10.06       12.64      4.77 o 
  -8  -1  13       54.42       63.61     11.01 o 
  -7  -1  13       29.33       28.17      4.75 o 
  -6  -1  13       77.17       84.28      6.99 o 
  -5  -1  13       19.94       26.03      4.65 o 
  -4  -1  13       19.17       22.21      4.43 o 
  -3  -1  13       26.96       23.51      4.62 o 
  -2  -1  13       11.37       16.25      4.17 o 
  -1  -1  13       18.99       15.68      4.10 o 
   0  -1  13      240.78      240.90     13.97 o 
   1  -1  13       53.78       49.86      8.00 o 
   2  -1  13        1.72        3.92      4.71 o 
   3  -1  13       21.38       32.10      7.58 o 
 -10   0  13        7.77        7.50      4.56 o 
  -9   0  13        5.08       12.19      4.67 o 
  -8   0  13        6.71        6.77      3.90 o 
  -7   0  13       20.80       29.02      6.03 o 
  -6   0  13        5.43        9.07      4.76 o 
  -5   0  13       17.37       18.49      4.15 o 
  -4   0  13       12.21       12.37      3.82 o 
  -3   0  13       26.10       21.71      4.57 o 
  -2   0  13        0.86        0.00      2.55 o 
  -1   0  13       92.74      100.69      7.72 o 
   0   0  13       17.58       10.64      3.82 o 
   1   0  13       89.30       94.48     10.07 o 
   2   0  13        1.67        0.00      4.43 o 
   3   0  13       20.75       34.81      7.60 o 
 -10   1  13       14.67       15.07      5.09 o 
  -9   1  13        8.62        7.00      4.53 o 
  -8   1  13       59.77       68.92      8.64 o 
  -7   1  13       61.46       69.09      8.40 o 
  -6   1  13        0.48        0.03      3.18 o 
  -5   1  13       49.59       54.32      6.18 o 
  -4   1  13        0.40        2.01      3.02 o 
  -3   1  13       40.21       28.00      6.64 o 
  -2   1  13      170.42      171.94      9.60 o 
  -1   1  13       37.03       34.25      5.47 o 
   0   1  13       58.16       64.97      8.85 o 
   1   1  13        4.82        9.47      5.08 o 
   2   1  13        0.93        3.33      3.84 o 
 -10   2  13        2.08        1.81      3.43 o 
  -9   2  13       33.17       38.25      7.25 o 
  -8   2  13       22.75       25.36      6.02 o 
  -7   2  13       35.19       43.75     10.65 o 
  -6   2  13        0.31        0.44      3.57 o 
  -5   2  13       42.91       56.07      8.02 o 
  -4   2  13       16.00       16.30      4.30 o 
  -3   2  13      108.92       92.87      7.73 o 
  -2   2  13      346.86      320.63     12.91 o 
  -1   2  13       48.19       46.53      6.16 o 
   0   2  13       52.23       59.39      8.52 o 
   1   2  13        5.16        6.23      4.45 o 
   2   2  13       14.76       17.25      5.79 o 
  -9   3  13       18.66       25.63      6.70 o 
  -8   3  13        0.02        2.01      3.88 o 
  -7   3  13        0.08        0.00      3.58 o 
  -6   3  13       35.90       44.33      7.67 o 
  -5   3  13        1.23        6.48      6.55 o 
  -4   3  13      144.23      166.84     11.96 o 
  -3   3  13       90.36      100.98      8.54 o 
  -2   3  13      197.70      198.55     10.40 o 
  -1   3  13        0.41        4.36      3.79 o 
   0   3  13       59.97       72.93      9.55 o 
   1   3  13        0.76        0.00      4.00 o 
  -8   4  13        5.91       11.38      5.51 o 
  -7   4  13       29.76       29.36      7.15 o 
  -6   4  13       37.86       49.36      8.40 o 
  -5   4  13       37.65       47.20      8.03 o 
  -4   4  13      113.14      125.21     12.38 o 
  -3   4  13      113.71      115.52      8.80 o 
  -2   4  13      141.91      133.99     11.18 o 
  -1   4  13       78.40       99.06     15.51 o 
  -6   5  13        0.25        0.00      3.99 o 
  -5   5  13       50.52       52.17     10.61 o 
  -4   5  13       20.47       16.80      6.07 o 
  -3   5  13       23.59       33.39      7.34 o 
  -4  -9  14       51.05       48.98      8.60 o 
  -3  -9  14        0.01        1.76      3.72 o 
  -2  -9  14       75.75       77.47     10.02 o 
  -1  -9  14        0.10        1.34      3.73 o 
  -6  -8  14       31.54       42.13      7.91 o 
  -5  -8  14      581.14      624.18     23.66 o 
  -4  -8  14      108.82      121.37     11.04 o 
  -3  -8  14       40.36       45.91      8.23 o 
  -2  -8  14        1.85        1.51      3.71 o 
  -1  -8  14        8.19       10.13      4.70 o 
   0  -8  14      146.07      182.57     13.33 o 
   1  -8  14      116.12      116.24     11.59 o 
  -7  -7  14       18.66       24.92      6.32 o 
  -6  -7  14      112.06      116.14     11.17 o 
  -5  -7  14        0.16        0.81      3.16 o 
  -4  -7  14        1.74        5.56      4.18 o 
  -3  -7  14        0.11        0.00      3.27 o 
  -2  -7  14        5.44        5.58      4.12 o 
  -1  -7  14        8.48       12.40      4.84 o 
   0  -7  14       16.60       14.09      5.15 o 
   1  -7  14       97.71      102.96     10.94 o 
  -8  -6  14       36.31       39.79      7.62 o 
  -7  -6  14       16.35       23.18      6.24 o 
  -6  -6  14       27.94       33.56      6.92 o 
  -5  -6  14        2.59        6.98      4.10 o 
  -4  -6  14       19.20       24.12      5.93 o 
  -3  -6  14        2.33        2.01      5.72 o 
  -2  -6  14        0.03        1.79      3.26 o 
  -1  -6  14       37.86       38.77      7.33 o 
   0  -6  14      127.49      136.20     11.41 o 
   1  -6  14       26.19       21.57      6.35 o 
   2  -6  14       17.86       28.28      8.24 o 
  -8  -5  14       59.03       54.39      8.38 o 
  -7  -5  14      203.77      199.79     13.13 o 
  -6  -5  14        3.92        4.04      3.75 o 
  -5  -5  14       47.51       54.39      8.10 o 
  -4  -5  14       39.62       37.67      6.97 o 
  -3  -5  14        4.78        3.40      3.49 o 
  -2  -5  14        1.13        2.49      3.25 o 
  -1  -5  14       65.56       62.93      8.62 o 
   0  -5  14       86.05       90.98     10.02 o 
   1  -5  14       31.67       36.40      7.43 o 
   2  -5  14       14.77       22.74      6.50 o 
  -9  -4  14       46.37       63.83     12.95 o 
  -8  -4  14       97.63      101.73     10.30 o 
  -7  -4  14       21.99       22.31      6.11 o 
  -6  -4  14       81.39       96.15      9.90 o 
  -5  -4  14        3.78        8.01      4.25 o 
  -4  -4  14       13.69       18.02      5.10 o 
  -3  -4  14       44.00       32.09      6.58 o 
  -2  -4  14       66.11       64.41      8.89 o 
  -1  -4  14        0.08        0.76      3.33 o 
   0  -4  14        0.09        0.22      3.53 o 
   1  -4  14        7.34        8.66      4.75 o 
   2  -4  14        0.01        0.00      6.04 o 
  -9  -3  14      144.01      156.80     17.05 o 
  -8  -3  14      212.54      213.66     13.42 o 
  -7  -3  14        0.66        2.35      3.51 o 
  -6  -3  14        1.75        2.15      3.49 o 
  -5  -3  14       56.10       63.53      8.29 o 
  -4  -3  14       24.58       22.02      5.45 o 
  -3  -3  14        3.80        2.88      3.54 o 
  -2  -3  14       16.25       18.43      5.57 o 
  -1  -3  14       15.37       22.69      6.08 o 
   0  -3  14        3.19        5.59      4.19 o 
   1  -3  14       58.95       59.45      8.54 o 
   2  -3  14       25.55       17.85     10.51 o 
  -8  -2  14        6.18       13.17      7.12 o 
  -7  -2  14       16.86       18.32      5.47 o 
  -6  -2  14        8.29        7.40      4.13 o 
  -5  -2  14       28.02       33.03      7.77 o 
  -4  -2  14       38.91       46.32      5.99 o 
  -3  -2  14        0.33        2.26      2.95 o 
  -2  -2  14       11.61       20.39      4.60 o 
  -1  -2  14        0.11        2.17      3.08 o 
   0  -2  14        3.52        3.69      3.51 o 
   1  -2  14        7.77       11.82      5.62 o 
   2  -2  14       32.17       40.85      8.05 o 
  -9  -1  14       15.89       25.07      6.31 o 
  -8  -1  14       17.48       22.57      5.93 o 
  -7  -1  14       57.67       68.78      8.73 o 
  -6  -1  14        0.63        0.00      2.65 o 
  -5  -1  14        0.62        0.37      2.74 o 
  -4  -1  14       80.26      100.64      7.91 o 
  -3  -1  14       28.47       33.13      5.42 o 
  -2  -1  14        0.51        0.00      3.04 o 
  -1  -1  14        0.53        1.72      2.96 o 
   0  -1  14      159.46      169.01      9.85 o 
   1  -1  14      113.85      121.26     11.44 o 
   2  -1  14        9.62       10.71      5.56 o 
  -9   0  14        7.35       13.93      5.08 o 
  -8   0  14        0.63        0.00      2.83 o 
  -7   0  14        6.24       14.14      4.68 o 
  -6   0  14        2.28        2.95      5.54 o 
  -5   0  14        3.88        1.17      2.89 o 
  -4   0  14        5.96        3.45      3.11 o 
  -3   0  14       18.91       30.00      5.38 o 
  -2   0  14        0.13        2.32      3.28 o 
  -1   0  14       21.54       27.52      5.43 o 
   0   0  14       91.58      106.98     10.84 o 
   1   0  14       21.02       32.97      7.88 o 
  -9   1  14        0.29        0.00      3.66 o 
  -8   1  14       77.08       91.71     13.74 o 
  -7   1  14        8.32       10.67      4.84 o 
  -6   1  14       56.97       86.06     14.68 o 
  -5   1  14        5.32        7.81      3.75 o 
  -4   1  14        0.24        0.00      3.13 o 
  -3   1  14      163.80      159.58      9.72 o 
  -2   1  14      107.11       96.04     10.38 o 
  -1   1  14       20.33       25.54      6.91 o 
   0   1  14       71.36       82.27     10.33 o 
  -8   2  14       82.09      103.61     15.76 o 
  -7   2  14       52.34       66.15     11.30 o 
  -6   2  14       12.82       11.63      5.12 o 
  -5   2  14        1.05        1.13      3.92 o 
  -4   2  14      118.54       94.03      8.26 o 
  -3   2  14       20.92       16.20      4.77 o 
  -2   2  14      251.83      278.21     18.42 o 
  -1   2  14       34.55       30.23      7.66 o 
  -7   3  14        8.03        0.59      4.21 o 
  -6   3  14       16.59       18.13      6.33 o 
  -5   3  14       92.13      102.21     10.84 o 
  -4   3  14        0.00        0.85      4.29 o 
  -3   3  14       33.42       31.93      5.61 o 
  -2   3  14        0.81        7.31      4.39 o 
  -4  -7  15       28.83       39.54      7.79 o 
  -3  -7  15       35.61       47.01      8.33 o 
  -2  -7  15       20.15       21.41      6.35 o 
  -6  -6  15        0.91        0.00      3.66 o 
  -5  -6  15        0.25        4.31      4.32 o 
  -4  -6  15        0.27        0.00      3.20 o 
  -3  -6  15        9.59        9.02      4.47 o 
  -2  -6  15        1.08        0.20      3.20 o 
  -1  -6  15       14.38        6.32      4.44 o 
  -7  -5  15       78.03       92.23     10.51 o 
  -6  -5  15        9.74       18.00      5.63 o 
  -5  -5  15       24.18       23.16      6.18 o 
  -4  -5  15        7.99        6.04      3.97 o 
  -3  -5  15        4.07        7.03      3.97 o 
  -2  -5  15       13.54       15.21      5.54 o 
  -1  -5  15        5.19        7.48      4.66 o 
   0  -5  15       26.73       23.93      6.70 o 
  -7  -4  15        2.35        1.26      3.79 o 
  -6  -4  15       11.18       11.98      4.96 o 
  -5  -4  15        0.15        2.23      3.41 o 
  -4  -4  15        1.11        0.00      3.00 o 
  -3  -4  15       63.42       62.47      8.83 o 
  -2  -4  15      100.26      112.99     11.26 o 
  -1  -4  15        6.17        6.50      4.89 o 
   0  -4  15       31.52       35.58      7.48 o 
  -7  -3  15        1.43        3.33      3.92 o 
  -6  -3  15       39.49       53.36      8.32 o 
  -5  -3  15       43.15       41.92      8.85 o 
  -4  -3  15      154.25      143.79     11.59 o 
  -3  -3  15      147.15      148.94     13.20 o 
  -2  -3  15        0.07        0.77      4.02 o 
  -1  -3  15        0.11        2.71      4.16 o 
   0  -3  15       10.21       11.84      5.35 o 
  -7  -2  15        1.43        0.00      3.69 o 
  -6  -2  15       44.94       52.58      8.25 o 
  -5  -2  15        0.11        0.00      3.53 o 
  -4  -2  15        2.20        0.00      3.57 o 
  -3  -2  15        2.05       13.40      5.18 o 
  -2  -2  15       20.84       18.37      5.98 o 
  -1  -2  15        7.56       10.82      5.32 o 
   0  -2  15       54.05       67.26      9.00 o 
  -7  -1  15       77.77      124.28     15.90 o 
  -6  -1  15       95.27      112.41     14.10 o 
  -5  -1  15       22.30       18.97      4.91 o 
  -4  -1  15       80.00       98.27      8.34 o 
  -3  -1  15       77.30       86.64      8.08 o 
  -2  -1  15        8.73        7.22      4.01 o 
  -1  -1  15       50.07       61.84      7.41 o 
  -7   0  15        4.45        2.30      4.40 o 
  -6   0  15       17.00       22.44      6.51 o 
  -5   0  15       34.43       44.36      9.71 o 
  -4   0  15       98.81      109.02      8.95 o 
  -3   0  15       21.39       30.24      5.79 o 
  -2   0  15        2.65        9.38      4.24 o 
  -6   1  15      100.56      118.46     11.59 o 
  -5   1  15        6.60        9.41      4.75 o 
  -4   1  15       43.07       54.90      7.16 o 
  -3   1  15       49.64       55.76      7.17 o 
                                                 
